# Supplementary material for: 5-Amino-1H-pyrazol-2-ium hydrogen succinate
Source: Acta Crystallogr Sect E Struct Rep Online. 2014 Jan 29;70(Pt 2):o221–2. doi: 10.1107/S1600536814001615 (PMC3998361; doi:10.1107/S1600536814001615)
Supplement: Supplementary file 1 [file e-70-0o221-sup1.cif]

##############################################################################
#                                                                            #
# This CIF contains the data in a paper accepted for publication in          #
# Acta Crystallographica Section E. It conforms to the requirements of       #
# Notes for Authors for Acta Crystallographica Section E, and has been       #
# peer reviewed under the auspices of the IUCr Commission on Journals.       #
#                                                                            #
# Full details of the Crystallographic Information File format               #
# are given in the paper "The Crystallographic Information File (CIF):       #
# a New Standard Archive File for Crystallography" by S. R. Hall, F. H.      #
# Allen and I. D. Brown [Acta Cryst. (1991), A47, 655-685].                  #
#                                                                            #
# The current version of the core CIF dictionary is obtainable from          #
# ftp://ftp.iucr.org/pub/cif_core.dic.                                       #
#                                                                            #
# Software is freely available for graphical display of the structure(s)     #
# in this CIF. For information consult the CIF software page                 #
# http://www.iucr.org/resources/cif/software.                                #
#                                                                            #
# This file may be used for bona fide research purposes within the           #
# scientific community so long as proper attribution is given to the journal # 
# article from which it was obtained.                                        #
#                                                                            #
##############################################################################
data_I
_audit_creation_method
;
  Olex2 1.2
  (compiled Apr 23 2013 17:54:37, GUI svn.r4466)
;
_journal_date_recd_electronic     2014-01-21
_journal_date_accepted     2014-01-22
_journal_name_full     'Acta Crystallographica, Section E'
_journal_year     2014
_journal_volume     70
_journal_issue      2
_journal_page_first     o221
_journal_page_last     o222
_journal_paper_category     QO
_journal_paper_doi     10.1107/S1600536814001615
_journal_coeditor_code     TK5290
_publ_contact_author_name     'Jasinski, Jerry P.'
_publ_contact_author_address
;
Department of Chemistry
Keene State College
229 Main Street
Keene, New Hampshire 03435, USA
;
_publ_contact_author_email     jjasinski@keene.edu
_publ_contact_author_fax     ?
_publ_contact_author_phone     '603 358-2563'
_publ_section_title
;
5-Amino-1<i>H</i>-pyrazol-2-ium hydrogen succinate
;
loop_
    _publ_author_name
    _publ_author_address
    'Yamuna, Thammarse S.'
;
Department of Studies in Chemistry
University of Mysore
Manasagangotri, Mysore 570 006, India
;
    'Kaur, Manpreet'
;
Department of Studies in Chemistry
University of Mysore
Manasagangotri, Mysore 570 006, India
;
    'Anderson, Brian J.'
;
Department of Chemistry
Keene State College
229 Main Street
Keene, NH 03435-2001, USA
;
    'Jasinski, Jerry P.'
;
Department of Chemistry
Keene State College
229 Main Street
Keene, NH 03435-2001, USA
;
    'Yathirajan, H. S.'
;
Department of Studies in Chemistry
University of Mysore
Manasagangotri, Mysore 570 006, India
;
_database_code_depnum_ccdc_archive     'CCDC 982974'
_chemical_name_systematic
;
5-Amino-1<i>H</i>-pyrazol-2-ium 3-carboxypropanoate
;
_chemical_name_common
;
5-Aminopyrazol-2-ium hydrogen succinate
;
_chemical_formula_moiety     'C3 H6 N3 +, C4 H5 O4 -'
_chemical_formula_sum     'C7 H11 N3 O4'
_chemical_formula_iupac     'C3 H6 N3 +, C4 H5 O4 -'
_chemical_formula_weight     201.19
_chemical_melting_point     ?
_shelx_space_group_comment
;
The symmetry employed for this shelxl refinement is uniquely defined
by the following loop, which should always be used as a source of
symmetry information in preference to the above space-group names.
They are only intended as comments.
;
_space_group_crystal_system     monoclinic
_space_group_name_H-M_alt     'C 2/c'
_space_group_name_Hall     '-C 2yc'
loop_
    _space_group_symop_operation_xyz
    'x, y, z'
    '-x, y, -z+1/2'
    'x+1/2, y+1/2, z'
    '-x+1/2, y+1/2, -z+1/2'
    '-x, -y, -z'
    'x, -y, z-1/2'
    '-x+1/2, -y+1/2, -z'
    'x+1/2, -y+1/2, z-1/2'
_cell_length_a     18.525(3)
_cell_length_b     6.7872(9)
_cell_length_c     14.564(3)
_cell_angle_alpha     90
_cell_angle_beta     108.900(18)
_cell_angle_gamma     90
_cell_volume     1732.4(5)
_cell_formula_units_Z     8
_cell_measurement_reflns_used     1155
_cell_measurement_theta_min     3.2122
_cell_measurement_theta_max     32.8865
_cell_measurement_temperature     173(2)
_exptl_crystal_description     irregular
_exptl_crystal_colour     colorless
_exptl_crystal_size_max     0.32
_exptl_crystal_size_mid     0.24
_exptl_crystal_size_min     0.12
_exptl_crystal_density_diffrn     1.543
_exptl_crystal_density_meas     ?
_exptl_crystal_density_method     ?
_exptl_crystal_F_000     848
_exptl_absorpt_coefficient_mu     0.128
_exptl_absorpt_correction_type     multi-scan
_exptl_absorpt_process_details
;
(CrysAlis PRO and CrysAlis RED; Agilent, 2012)
;
_shelx_estimated_absorpt_T_min     ?
_shelx_estimated_absorpt_T_max     ?
_exptl_absorpt_correction_T_min     0.59112
_exptl_absorpt_correction_T_max     1.00000
_exptl_special_details     ?
_diffrn_ambient_temperature     173(2)
_diffrn_radiation_type     MoK\a
_diffrn_radiation_wavelength     0.71073
_diffrn_radiation_source     'Enhance (Mo) X-ray Source'
_diffrn_measurement_device_type     'Agilent Eos Gemini'
_diffrn_measurement_method     '\w scans'
_diffrn_detector_area_resol_mean     16.0416
_diffrn_reflns_number     5745
_diffrn_reflns_av_R_equivalents     0.0526
_diffrn_reflns_theta_min     3.219
_diffrn_reflns_theta_max     32.961
_diffrn_reflns_theta_full     26.000
_diffrn_measured_fraction_theta_max     0.897
_diffrn_measured_fraction_theta_full     0.996
_diffrn_reflns_limit_h_min     -11
_diffrn_reflns_limit_h_max     27
_diffrn_reflns_limit_k_min     -9
_diffrn_reflns_limit_k_max     9
_diffrn_reflns_limit_l_min     -22
_diffrn_reflns_limit_l_max     20
_refine_special_details     ?
_reflns_number_total     2922
_reflns_number_gt     1925
_reflns_threshold_expression     I>2\s(I)
_refine_ls_structure_factor_coef     Fsqd
_refine_ls_matrix_type     full
_refine_ls_R_factor_all     0.1043
_refine_ls_R_factor_gt     0.0706
_refine_ls_wR_factor_gt     0.1775
_refine_ls_wR_factor_ref     0.2119
_refine_ls_goodness_of_fit_ref     1.080
_refine_ls_restrained_S_all     1.080
_refine_ls_number_reflns     2922
_refine_ls_number_parameters     136
_refine_ls_number_restraints     0
_refine_ls_hydrogen_treatment     mixed
_refine_ls_weighting_scheme     calc
_refine_ls_weighting_details
                      'w=1/[\s^2^(Fo^2^)+(0.1004P)^2^] where P=(Fo^2^+2Fc^2^)/3'
_atom_sites_solution_hydrogens     mixed
_atom_sites_solution_primary     direct
_atom_sites_solution_secondary     ?
_refine_ls_shift/su_max     0.000
_refine_ls_shift/su_mean     0.000
_refine_diff_density_max     0.362
_refine_diff_density_min     -0.404
_refine_ls_extinction_method     none
_refine_ls_extinction_coef     .
loop_
    _atom_type_symbol
    _atom_type_description
    _atom_type_scat_dispersion_real
    _atom_type_scat_dispersion_imag
    _atom_type_scat_source
    'C' 'C' 0.0033 0.0016
                         'International Tables Vol C Tables 4.2.6.8 and 6.1.1.4'
    'H' 'H' 0.0000 0.0000
                         'International Tables Vol C Tables 4.2.6.8 and 6.1.1.4'
    'N' 'N' 0.0061 0.0033
                         'International Tables Vol C Tables 4.2.6.8 and 6.1.1.4'
    'O' 'O' 0.0106 0.0060
                         'International Tables Vol C Tables 4.2.6.8 and 6.1.1.4'
_computing_data_collection     'CrysAlis PRO (Agilent, 2012)'
_computing_cell_refinement     'CrysAlis PRO (Agilent, 2012)'
_computing_data_reduction     'CrysAlis RED (Agilent, 2012)'
_computing_structure_solution     'SUPERFLIP (Palatinus & Chapuis, 2007)'
_computing_structure_refinement     'SHELXL-2012 (Sheldrick, 2008)'
_computing_molecular_graphics     'OLEX2 (Dolomanov <i>et al.</i>, 2009)'
_computing_publication_material     'OLEX2 (Dolomanov <i>et al.</i>, 2009)'
loop_
    _atom_site_type_symbol
    _atom_site_label
    _atom_site_fract_x
    _atom_site_fract_y
    _atom_site_fract_z
    _atom_site_U_iso_or_equiv
    _atom_site_adp_type
    _atom_site_calc_flag
    _atom_site_occupancy
    _atom_site_disorder_assembly
    _atom_site_disorder_group
    O O1B 0.43675(7) -0.1627(2) 0.31692(11) 0.0344(4) Uani d 1 . .
    H H1B 0.3996 -0.1991 0.2719 0.052 Uiso calc 1 . .
    O O2B 0.49764(7) 0.1136(2) 0.36893(11) 0.0333(4) Uani d 1 . .
    O O3B 0.32006(7) 0.6651(2) 0.19603(10) 0.0272(3) Uani d 1 . .
    O O4B 0.26029(7) 0.3890(2) 0.13537(12) 0.0363(4) Uani d 1 . .
    C C1B 0.44071(9) 0.0315(3) 0.31702(12) 0.0229(4) Uani d 1 . .
    C C2B 0.37281(9) 0.1414(3) 0.25149(13) 0.0218(4) Uani d 1 . .
    H H2BA 0.3292 0.1173 0.2729 0.026 Uiso calc 1 . .
    H H2BB 0.3608 0.0904 0.1860 0.026 Uiso calc 1 . .
    C C3B 0.38592(9) 0.3623(3) 0.24999(13) 0.0230(4) Uani d 1 . .
    H H3BA 0.4014 0.4112 0.3161 0.028 Uiso calc 1 . .
    H H3BB 0.4276 0.3861 0.2248 0.028 Uiso calc 1 . .
    C C4B 0.31721(9) 0.4781(3) 0.18995(12) 0.0228(4) Uani d 1 . .
    N N1A 0.63879(8) 0.9224(2) 0.48607(12) 0.0309(4) Uani d 1 . .
    H H1AA 0.6782 0.9940 0.5136 0.037 Uiso calc 1 . .
    H H1AB 0.5988 0.9745 0.4456 0.037 Uiso calc 1 . .
    N N2A 0.70115(8) 0.6414(2) 0.56897(12) 0.0253(4) Uani d 1 . .
    H H2A 0.7424(17) 0.704(4) 0.617(2) 0.057(8) Uiso d 1 . .
    N N3A 0.68467(8) 0.4473(2) 0.57546(12) 0.0266(4) Uani d 1 . .
    H H3A 0.7227(16) 0.354(4) 0.603(2) 0.051(8) Uiso d 1 . .
    C C1A 0.63984(9) 0.7296(3) 0.50616(12) 0.0230(4) Uani d 1 . .
    C C2A 0.58387(9) 0.5854(3) 0.46966(13) 0.0258(4) Uani d 1 . .
    H H2AA 0.5358 0.6031 0.4241 0.031 Uiso calc 1 . .
    C C3A 0.61415(10) 0.4134(3) 0.51456(14) 0.0272(4) Uani d 1 . .
    H H3AA 0.5897 0.2918 0.5044 0.033 Uiso calc 1 . .
loop_
    _atom_site_aniso_label
    _atom_site_aniso_U_11
    _atom_site_aniso_U_22
    _atom_site_aniso_U_33
    _atom_site_aniso_U_12
    _atom_site_aniso_U_13
    _atom_site_aniso_U_23
    O1B 0.0265(7) 0.0171(7) 0.0430(8) 0.0006(5) -0.0117(6) 0.0017(6)
    O2B 0.0216(6) 0.0230(7) 0.0404(8) -0.0020(5) -0.0107(5) 0.0005(6)
    O3B 0.0237(6) 0.0148(7) 0.0323(7) 0.0010(5) -0.0057(5) -0.0003(5)
    O4B 0.0230(6) 0.0186(7) 0.0476(9) -0.0014(5) -0.0157(6) 0.0001(6)
    C1B 0.0182(7) 0.0179(9) 0.0261(8) 0.0013(6) -0.0019(6) 0.0017(6)
    C2B 0.0158(7) 0.0180(9) 0.0250(8) 0.0008(6) -0.0021(5) -0.0006(6)
    C3B 0.0171(7) 0.0163(9) 0.0289(9) -0.0003(6) -0.0019(6) 0.0020(6)
    C4B 0.0195(7) 0.0182(9) 0.0247(8) 0.0015(6) -0.0012(6) 0.0018(6)
    N1A 0.0221(7) 0.0196(9) 0.0387(9) -0.0001(6) -0.0073(6) 0.0024(7)
    N2A 0.0186(7) 0.0175(8) 0.0306(8) 0.0012(5) -0.0047(5) 0.0002(6)
    N3A 0.0215(7) 0.0175(8) 0.0319(8) 0.0009(6) -0.0037(5) 0.0007(6)
    C1A 0.0188(7) 0.0194(9) 0.0245(8) 0.0032(6) -0.0018(5) -0.0012(6)
    C2A 0.0176(7) 0.0218(9) 0.0300(9) 0.0007(6) -0.0033(6) -0.0021(7)
    C3A 0.0227(8) 0.0206(10) 0.0313(9) -0.0025(6) -0.0011(6) -0.0025(7)
_geom_special_details
;
 All esds (except the esd in the dihedral angle between two l.s. planes)
 are estimated using the full covariance matrix.  The cell esds are taken
 into account individually in the estimation of esds in distances, angles
 and torsion angles; correlations between esds in cell parameters are only
 used when they are defined by crystal symmetry.  An approximate (isotropic)
 treatment of cell esds is used for estimating esds involving l.s. planes.
;
loop_
    _geom_bond_atom_site_label_1
    _geom_bond_atom_site_label_2
    _geom_bond_site_symmetry_2
    _geom_bond_distance
    _geom_bond_publ_flag
    O1B H1B . 0.8200 ?
    O1B C1B . 1.320(2) ?
    O2B C1B . 1.216(2) ?
    O3B C4B . 1.272(2) ?
    O4B C4B . 1.252(2) ?
    C1B C2B . 1.507(2) ?
    C2B H2BA . 0.9700 ?
    C2B H2BB . 0.9700 ?
    C2B C3B . 1.520(2) ?
    C3B H3BA . 0.9700 ?
    C3B H3BB . 0.9700 ?
    C3B C4B . 1.510(2) ?
    N1A H1AA . 0.8600 ?
    N1A H1AB . 0.8600 ?
    N1A C1A . 1.339(2) ?
    N2A H2A . 0.95(3) ?
    N2A N3A . 1.362(2) ?
    N2A C1A . 1.346(2) ?
    N3A H3A . 0.94(3) ?
    N3A C3A . 1.340(2) ?
    C1A C2A . 1.399(2) ?
    C2A H2AA . 0.9300 ?
    C2A C3A . 1.367(3) ?
    C3A H3AA . 0.9300 ?
loop_
    _geom_angle_atom_site_label_1
    _geom_angle_atom_site_label_2
    _geom_angle_atom_site_label_3
    _geom_angle_site_symmetry_1
    _geom_angle_site_symmetry_3
    _geom_angle
    _geom_angle_publ_flag
    C1B O1B H1B . . 109.5 ?
    O1B C1B C2B . . 117.32(14) ?
    O2B C1B O1B . . 119.68(15) ?
    O2B C1B C2B . . 123.00(17) ?
    C1B C2B H2BA . . 109.0 ?
    C1B C2B H2BB . . 109.0 ?
    C1B C2B C3B . . 113.14(14) ?
    H2BA C2B H2BB . . 107.8 ?
    C3B C2B H2BA . . 109.0 ?
    C3B C2B H2BB . . 109.0 ?
    C2B C3B H3BA . . 108.7 ?
    C2B C3B H3BB . . 108.7 ?
    H3BA C3B H3BB . . 107.6 ?
    C4B C3B C2B . . 114.39(14) ?
    C4B C3B H3BA . . 108.7 ?
    C4B C3B H3BB . . 108.7 ?
    O3B C4B C3B . . 118.07(14) ?
    O4B C4B O3B . . 122.26(15) ?
    O4B C4B C3B . . 119.66(16) ?
    H1AA N1A H1AB . . 120.0 ?
    C1A N1A H1AA . . 120.0 ?
    C1A N1A H1AB . . 120.0 ?
    N3A N2A H2A . . 121.7(17) ?
    C1A N2A H2A . . 126.8(17) ?
    C1A N2A N3A . . 108.58(14) ?
    N2A N3A H3A . . 122.1(17) ?
    C3A N3A N2A . . 108.22(15) ?
    C3A N3A H3A . . 127.1(17) ?
    N1A C1A N2A . . 122.17(15) ?
    N1A C1A C2A . . 130.06(15) ?
    N2A C1A C2A . . 107.76(16) ?
    C1A C2A H2AA . . 127.0 ?
    C3A C2A C1A . . 106.08(15) ?
    C3A C2A H2AA . . 127.0 ?
    N3A C3A C2A . . 109.32(17) ?
    N3A C3A H3AA . . 125.3 ?
    C2A C3A H3AA . . 125.3 ?
loop_
    _geom_torsion_atom_site_label_1
    _geom_torsion_atom_site_label_2
    _geom_torsion_atom_site_label_3
    _geom_torsion_atom_site_label_4
    _geom_torsion_site_symmetry_1
    _geom_torsion_site_symmetry_2
    _geom_torsion_site_symmetry_3
    _geom_torsion_site_symmetry_4
    _geom_torsion
    _geom_torsion_publ_flag
    O1B C1B C2B C3B . . . . -174.71(17) ?
    O2B C1B C2B C3B . . . . 5.4(3) ?
    C1B C2B C3B C4B . . . . -176.32(15) ?
    C2B C3B C4B O3B . . . . 170.20(17) ?
    C2B C3B C4B O4B . . . . -10.8(3) ?
    N1A C1A C2A C3A . . . . -179.8(2) ?
    N2A N3A C3A C2A . . . . -1.2(2) ?
    N2A C1A C2A C3A . . . . 1.1(2) ?
    N3A N2A C1A N1A . . . . 178.99(17) ?
    N3A N2A C1A C2A . . . . -1.9(2) ?
    C1A N2A N3A C3A . . . . 1.9(2) ?
    C1A C2A C3A N3A . . . . 0.0(2) ?
loop_
    _geom_hbond_atom_site_label_D
    _geom_hbond_atom_site_label_H
    _geom_hbond_atom_site_label_A
    _geom_hbond_site_symmetry_A
    _geom_hbond_distance_DH
    _geom_hbond_distance_HA
    _geom_hbond_distance_DA
    _geom_hbond_angle_DHA
    O1B H1B O3B 1_545 0.82 1.79 2.5832(18) 164
    N1A H1AA O4B 8_566 0.86 2.08 2.874(2) 153
    N1A H1AB O2B 1_565 0.86 2.07 2.923(2) 170
    N2A H2A O3B 8_566 0.95(3) 1.76(3) 2.7132(19) 174(3)
    N3A H3A O4B 8_556 0.94(3) 1.79(3) 2.672(2) 156(3)
    C2A H2AA O1B 1_565 0.93 2.54 3.372(2) 148
    C3A H3AA O2B . 0.93 2.47 3.214(2) 138
    C3B H3BA Cg1 3_666 0.97 2.69 3.511(2) 142
_shelx_hkl_checksum     84799
_shelx_res_checksum     1671
_iucr_refine_instructions_details
;
TITL HSY-622 in C2/c
CELL 0.71073 18.52484 6.78718 14.56383 90 108.8999 90
ZERR 8 0.00264 0.00094 0.00295 0 0.0181 0
LATT 7
SYMM -X,+Y,0.5-Z
SFAC C H N O
UNIT 56 88 24 32
EQIV $1 +X,-1+Y,+Z
EQIV $2 1-X,1-Y,1-Z
EQIV $3 +X,1+Y,+Z
EQIV $4 0.5+X,1.5-Y,0.5+Z
EQIV $5 0.5+X,0.5-Y,0.5+Z
L.S. 25
PLAN  15
HTAB O1B O3B_$1
HTAB C3B N3A_$2
HTAB N1A O2B_$3
HTAB N1A O4B_$4
HTAB N2A O3B_$4
HTAB N2A O4B_$4
HTAB N3A O4B_$5
HTAB C2A O1B_$3
HTAB C3A O2B
HTAB C3A N1A_$1
MORE -1
BOND $H
fmap 2
acta 52
CONF
OMIT 4 0 4
REM <HKL>G:/Prof.Yathirajan%202013/HSY-622/HSY-622-mk-2/HSY-622.hkl</HKL>
WGHT    0.100400
FVAR       2.02319
O1B   4    0.436754   -0.162710    0.316917    11.00000    0.02651    0.01707 =
         0.04299    0.00169   -0.01175    0.00058
AFIX 147
H1B   2    0.399603   -0.199068    0.271874    11.00000   -1.50000
AFIX   0
O2B   4    0.497642    0.113587    0.368931    11.00000    0.02156    0.02300 =
         0.04036    0.00050   -0.01066   -0.00202
O3B   4    0.320059    0.665103    0.196028    11.00000    0.02367    0.01482 =
         0.03231   -0.00027   -0.00569    0.00099
O4B   4    0.260285    0.389004    0.135366    11.00000    0.02299    0.01858 =
         0.04762    0.00013   -0.01571   -0.00136
C1B   1    0.440714    0.031483    0.317023    11.00000    0.01818    0.01789 =
         0.02606    0.00166   -0.00189    0.00125
C2B   1    0.372814    0.141437    0.251487    11.00000    0.01584    0.01803 =
         0.02505   -0.00064   -0.00214    0.00077
AFIX  23
H2BA  2    0.329153    0.117305    0.272852    11.00000   -1.20000
H2BB  2    0.360777    0.090446    0.186017    11.00000   -1.20000
AFIX   0
C3B   1    0.385919    0.362346    0.249991    11.00000    0.01715    0.01627 =
         0.02889    0.00202   -0.00187   -0.00028
AFIX  23
H3BA  2    0.401413    0.411171    0.316130    11.00000   -1.20000
H3BB  2    0.427642    0.386127    0.224848    11.00000   -1.20000
AFIX   0
C4B   1    0.317209    0.478119    0.189949    11.00000    0.01952    0.01824 =
         0.02471    0.00180   -0.00116    0.00151
N1A   3    0.638792    0.922378    0.486068    11.00000    0.02207    0.01958 =
         0.03871    0.00239   -0.00727   -0.00012
AFIX  93
H1AA  2    0.678158    0.993993    0.513637    11.00000   -1.20000
H1AB  2    0.598754    0.974530    0.445597    11.00000   -1.20000
AFIX   0
N2A   3    0.701145    0.641352    0.568968    11.00000    0.01857    0.01746 =
         0.03059    0.00022   -0.00470    0.00121
H2A   2    0.742391    0.704323    0.617148    11.00000    0.05707
N3A   3    0.684670    0.447300    0.575456    11.00000    0.02150    0.01754 =
         0.03191    0.00073   -0.00370    0.00090
H3A   2    0.722722    0.353625    0.602972    11.00000    0.05095
C1A   1    0.639838    0.729608    0.506162    11.00000    0.01882    0.01942 =
         0.02448   -0.00123   -0.00176    0.00315
C2A   1    0.583871    0.585409    0.469664    11.00000    0.01765    0.02180 =
         0.02997   -0.00207   -0.00333    0.00069
AFIX  43
H2AA  2    0.535804    0.603068    0.424090    11.00000   -1.20000
AFIX   0
C3A   1    0.614153    0.413359    0.514558    11.00000    0.02271    0.02059 =
         0.03126   -0.00247   -0.00108   -0.00250
AFIX  43
H3AA  2    0.589660    0.291807    0.504427    11.00000   -1.20000
AFIX   0
HKLF 4
REM  HSY-622 in C2/c
REM R1 =  0.0706 for    1925 Fo > 4sig(Fo)  and  0.1043 for all    2922 data
REM    136 parameters refined using      0 restraints
END
WGHT      0.1004      0.0000
REM Highest difference peak  0.362,  deepest hole -0.404,  1-sigma level  0.091
Q1    1   0.3427  0.6827  0.1375  11.00000  0.05    0.35
Q2    1   0.6150  0.9417  0.5362  11.00000  0.05    0.34
Q3    1   0.5000 -0.1181  0.2500  10.50000  0.05    0.32
Q4    1   0.5106  0.0899  0.3158  11.00000  0.05    0.30
Q5    1   0.4130 -0.1603  0.3717  11.00000  0.05    0.30
Q6    1   0.3788  0.2592  0.2831  11.00000  0.05    0.28
Q7    1   0.2990  0.6534  0.2516  11.00000  0.05    0.27
Q8    1   0.6083  0.2711  0.4846  11.00000  0.05    0.27
Q9    1   0.6624  0.9751  0.5608  11.00000  0.05    0.27
Q10   1   0.5907  0.9543  0.4762  11.00000  0.05    0.27
Q11   1   0.6491  0.8224  0.4577  11.00000  0.05    0.26
Q12   1   0.4297  0.5028  0.3030  11.00000  0.05    0.26
Q13   1   0.6195  0.7027  0.5484  11.00000  0.05    0.26
Q14   1   0.2293  0.3427  0.2038  11.00000  0.05    0.25
Q15   1   0.5919  0.6923  0.4973  11.00000  0.05    0.25
;
