# Supplementary material for: 5-Amino-1H-pyrazol-2-ium hydrogen succinate
Source: Acta Crystallogr Sect E Struct Rep Online. 2014 Jan 29;70(Pt 2):o221–2. doi: 10.1107/S1600536814001615 (PMC3998361; doi:10.1107/S1600536814001615)
Supplement: Supplementary file 2 [file e-70-0o221-Isup2.hkl]

#
# h,k,l, Fc-squared, Fo-squared, sigma(Fo-squared), status flag
#
data_I
_shelx_refln_list_code          4
_shelx_F_calc_maximum      531.73
_exptl_crystal_F_000       848.00
_reflns_d_resolution_high  0.6532

loop_
 _space_group_symop_operation_xyz
 'x, y, z'
 '-x, y, -z+1/2'
 'x+1/2, y+1/2, z'
 '-x+1/2, y+1/2, -z+1/2'
 '-x, -y, -z'
 'x, -y, z-1/2'
 '-x+1/2, -y+1/2, -z'
 'x+1/2, -y+1/2, z-1/2'

_cell_length_a    18.5248
_cell_length_b     6.7872
_cell_length_c    14.5638
_cell_angle_alpha  90.000
_cell_angle_beta  108.900
_cell_angle_gamma  90.000

_shelx_F_squared_multiplier     1.000

loop_
 _refln_index_h
 _refln_index_k
 _refln_index_l
 _refln_F_squared_calc
 _refln_F_squared_meas
 _refln_F_squared_sigma
 _refln_observed_status
   4   0   0      14269.78      14979.38       192.39 o
   6   0   0        620.42        856.21        39.87 o
   8   0   0         86.80         58.88         6.71 o
  10   0   0        725.14        843.38        58.37 o
  12   0   0        128.40        124.20        15.62 o
  14   0   0          1.43         -1.18         7.15 o
  16   0   0       8728.83       9752.69       221.01 o
  18   0   0         27.72         37.36        17.07 o
  20   0   0          9.49         -5.76        10.37 o
  22   0   0        316.60        299.24        45.23 o
  24   0   0         69.62         72.97        25.70 o
   1   1   0        187.12        172.62        12.39 o
   3   1   0      28867.33      28170.48        89.05 o
   5   1   0       3013.30       2881.60        46.06 o
   7   1   0       7810.67       9375.72       123.78 o
   9   1   0        320.29        391.93        18.10 o
  11   1   0       4144.61       4850.73        69.57 o
  13   1   0       2792.10       3065.06        57.87 o
  15   1   0       2453.51       2473.90        63.72 o
  17   1   0         17.40         16.65         4.98 o
  19   1   0        956.83       1103.10        58.71 o
  21   1   0          2.35         11.56         6.91 o
  23   1   0         82.57         82.09        25.48 o
  25   1   0        119.27        116.40        31.95 o
   0   2   0       4942.94       4130.82       521.67 o
   2   2   0          5.54          1.99         1.44 o
   4   2   0         13.42         11.05         1.66 o
   6   2   0         55.19         29.02         4.54 o
   8   2   0        579.21        747.54        43.09 o
  10   2   0        240.70        232.75        10.53 o
  12   2   0        196.61        231.32        27.43 o
  14   2   0        301.20        297.66        17.69 o
  16   2   0        232.60        219.88        24.85 o
  18   2   0          5.75        -15.24        15.24 o
  20   2   0          1.54         11.39        12.61 o
  22   2   0         57.56         68.91        27.85 o
  24   2   0         32.68         44.87        19.43 o
   1   3   0        103.75         79.31         7.69 o
   3   3   0       3482.74       4080.82        50.08 o
   5   3   0         83.84        131.82        11.10 o
   7   3   0        588.70        603.13        41.03 o
   9   3   0        161.57        190.89        16.28 o
  11   3   0        114.21        107.14        13.64 o
  13   3   0        196.62        200.05        15.26 o
  15   3   0        325.99        412.45        26.97 o
  17   3   0         82.64         68.82        19.04 o
  19   3   0         40.99         65.07        21.32 o
  21   3   0          0.13        -16.61        16.61 o
  23   3   0        167.41        191.52        39.57 o
   0   4   0      16130.61      16941.96       255.59 o
   2   4   0          0.04         -0.92         3.19 o
   4   4   0        276.23        307.56        25.03 o
   6   4   0        339.29        326.27        19.44 o
   8   4   0       2344.41       2332.61        74.41 o
  10   4   0        829.22        885.48        38.22 o
  12   4   0          3.20         -7.33         7.33 o
  14   4   0          4.33          9.39         5.29 o
  16   4   0        559.67        554.95        56.87 o
  18   4   0         70.28         93.78        23.45 o
  20   4   0          3.12          1.53         8.29 o
  22   4   0        127.29        119.29        29.56 o
   1   5   0          0.81         -8.19         8.19 o
   3   5   0        121.07        112.02        16.24 o
   5   5   0       1861.87       1831.21        93.63 o
   7   5   0       3769.91       3622.89       394.44 o
   9   5   0         43.75         32.10        27.88 o
  11   5   0        144.54        137.22        19.87 o
  13   5   0          7.92         -3.33        11.78 o
  15   5   0        363.97        316.05        32.56 o
  17   5   0         24.02         17.96        11.47 o
  19   5   0         20.01         11.55         6.92 o
  21   5   0        177.96        177.69        36.52 o
   0   6   0          5.98        -13.16        19.57 o
   2   6   0         33.22         38.78         7.90 o
   4   6   0         67.69         41.03         8.54 o
   6   6   0         54.36         39.38        11.35 o
   8   6   0       2855.48       3072.05       258.92 o
  10   6   0         27.03         20.20         7.10 o
  12   6   0         80.71         64.57        15.56 o
  14   6   0        188.56        195.32        41.07 o
  16   6   0        298.41        275.18        25.49 o
  18   6   0        249.60        292.30        47.97 o
  20   6   0         78.49         83.07        25.00 o
   1   7   0        242.48        223.58        28.79 o
   3   7   0        304.49        244.09        29.00 o
   5   7   0        567.37        599.48        73.17 o
   7   7   0          1.06        -11.04        11.04 o
   9   7   0          7.17         24.42        15.19 o
  11   7   0         12.96          4.58         6.06 o
  13   7   0        146.07        180.35        36.22 o
  15   7   0         50.77         30.16        10.87 o
  17   7   0         24.34         14.52        12.72 o
   0   8   0        168.54         97.86        28.71 o
   2   8   0          5.71         15.31        12.13 o
   4   8   0        120.00        133.97        24.03 o
   6   8   0          0.62         44.00        23.75 o
   8   8   0        584.76        706.46        77.39 o
  10   8   0         26.35         32.02        22.68 o
  12   8   0         19.83         28.85        18.44 o
  14   8   0         12.57        -11.90        11.90 o
   1   9   0         15.61         20.65        11.64 o
   3   9   0          1.74         -1.97        19.17 o
   5   9   0        566.06        834.36        94.35 o
   7   9   0         35.63         36.48        16.80 o
   9   9   0          0.07         17.21        17.20 o
  11   9   0        805.82       1012.48       101.62 o
 -25   1   1         84.81         55.71        20.10 o
 -23   1   1         43.01         32.68        10.66 o
 -21   1   1         59.55         71.95        16.01 o
 -19   1   1        643.51        771.72        49.64 o
 -17   1   1         94.33         93.33        12.60 o
 -15   1   1        399.71        326.40        58.14 o
 -13   1   1        421.12        469.04        19.66 o
 -11   1   1       1184.22       1175.53        54.30 o
  -9   1   1       6857.40       7068.13       211.57 o
  -7   1   1        581.29        572.82        19.63 o
  -5   1   1       2610.34       2451.04        62.24 o
  -3   1   1        339.97        246.06        12.87 o
  -1   1   1        579.68        522.27        22.94 o
   1   1   1       4881.28       4542.12        49.42 o
   3   1   1        306.15        495.26        21.48 o
   5   1   1       4742.01       5666.81       102.57 o
   7   1   1       6304.54       7470.91       117.00 o
   9   1   1       7215.66       8690.89        75.34 o
  11   1   1         94.07         89.82        12.81 o
  13   1   1        373.10        408.99        22.01 o
  15   1   1       1001.69        894.41        51.87 o
  17   1   1        319.01        352.14        23.21 o
  19   1   1        220.29        233.37        27.03 o
  21   1   1         13.50         19.71        10.52 o
  23   1   1         32.60          0.29        10.47 o
  25   1   1        650.58        631.10        72.55 o
 -24   2   1         77.10         81.91        27.26 o
 -22   2   1        245.86        297.08        46.05 o
 -20   2   1         72.45         72.36        22.07 o
 -18   2   1        276.60        213.12        34.38 o
 -16   2   1       1115.48       1119.62        74.32 o
 -14   2   1          5.16          2.09         3.04 o
 -12   2   1        358.53        385.10        29.67 o
 -10   2   1        194.17        181.09        15.25 o
  -8   2   1        210.93        223.89        13.33 o
  -6   2   1      28016.57      28049.17       136.91 o
  -4   2   1        140.31        121.46         5.92 o
  -2   2   1        217.03        263.70        11.58 o
   0   2   1          5.74         12.45         2.91 o
   2   2   1       1490.37       1472.07        71.22 o
   4   2   1        965.47       1126.21        42.78 o
   6   2   1       4044.68       4336.01       142.12 o
   8   2   1        454.65        553.13        17.23 o
  10   2   1       4862.39       5808.69        61.57 o
  12   2   1         47.58         45.90         8.57 o
  14   2   1        102.56         99.39        13.44 o
  16   2   1        193.62        153.43        19.98 o
  18   2   1        335.88        249.57        28.33 o
  20   2   1        143.04        184.56        34.83 o
  22   2   1       1315.51       1500.30       106.85 o
  24   2   1        139.61        149.83        33.34 o
 -25   3   1         19.59         -3.72         9.93 o
 -23   3   1          0.70         -4.50        11.85 o
 -21   3   1         42.61         20.85         9.66 o
 -19   3   1        177.45        206.92        36.81 o
 -17   3   1        404.11        319.26        41.97 o
 -15   3   1        615.98        725.25        37.59 o
 -13   3   1        434.18        423.93        36.44 o
 -11   3   1          0.06         -3.65         3.65 o
  -9   3   1       2284.50       2456.44       179.26 o
  -7   3   1          0.08          1.75         2.38 o
  -5   3   1          0.10          5.81         2.08 o
  -3   3   1       1409.03       1437.91        38.41 o
  -1   3   1       6542.60       6002.59       243.44 o
   1   3   1        532.43        611.77        25.87 o
   3   3   1       2020.32       2227.06        45.00 o
   5   3   1        456.38        502.93        21.72 o
   7   3   1        419.84        386.12        14.58 o
   9   3   1        111.56        111.54         8.66 o
  11   3   1         67.13         47.38         7.23 o
  13   3   1         33.55         12.11         5.30 o
  15   3   1       1599.10       1551.03        90.28 o
  17   3   1        616.22        585.76        46.10 o
  19   3   1         28.92         13.85         6.19 o
  21   3   1          4.22          0.82         9.79 o
  23   3   1         37.42         57.65        21.25 o
 -24   4   1         65.44         76.59        26.40 o
 -22   4   1        573.13        605.91        66.52 o
 -20   4   1        199.40        180.40        34.88 o
 -18   4   1          9.41          2.10         6.30 o
 -16   4   1         68.82         87.29        17.42 o
 -14   4   1       2472.34       1998.73       142.46 o
 -12   4   1         47.05         31.65         8.22 o
 -10   4   1        147.50        170.88        23.78 o
  -8   4   1        936.40       1124.29        69.43 o
  -6   4   1        859.14        849.95        60.51 o
  -4   4   1       2242.94       2488.97        68.88 o
  -2   4   1        356.84        589.40        29.09 o
   0   4   1        273.41        373.15        28.56 o
   2   4   1      13183.43      15611.87       178.16 o
   4   4   1       1340.83       1542.35        41.87 o
   6   4   1        749.92        822.18        31.93 o
   8   4   1         11.19          9.66         3.45 o
  10   4   1          4.66          9.25         7.79 o
  12   4   1         42.79         31.74         7.80 o
  14   4   1         39.34         39.60         9.38 o
  16   4   1          1.91          2.86        10.22 o
  18   4   1        706.90        634.95        64.02 o
  20   4   1         40.17         43.95        13.85 o
  22   4   1          4.38         -7.23         7.23 o
 -21   5   1         35.80         50.17        19.04 o
 -19   5   1         15.94         -1.10         8.28 o
 -17   5   1         46.27         53.84        20.43 o
 -15   5   1        377.76        408.19        33.43 o
 -13   5   1        913.88        848.44       166.47 o
 -11   5   1       1551.01       1640.45        84.51 o
  -9   5   1       8133.51       7283.92      1368.84 o
  -7   5   1         14.69        -22.06        22.06 o
  -5   5   1          0.07         -9.56         9.56 o
  -3   5   1        545.40        579.13        44.62 o
  -1   5   1        249.78        380.03        30.75 o
   1   5   1         26.52         30.22         8.15 o
   3   5   1       1938.62       2103.65        73.07 o
   5   5   1        503.96        536.72        27.78 o
   7   5   1       3497.12       3571.14       125.79 o
   9   5   1        385.06        394.56        27.32 o
  11   5   1        487.96        486.36        32.07 o
  13   5   1        108.80        116.97        26.73 o
  15   5   1        367.22        340.04        34.79 o
  17   5   1         66.68         34.84        22.64 o
  19   5   1          5.71         -0.81        10.29 o
  21   5   1          0.05          2.01        11.80 o
 -20   6   1         28.28         41.17        18.24 o
 -18   6   1         44.92         66.64        27.14 o
 -16   6   1          3.49          3.66         4.72 o
 -14   6   1         45.46         28.51        11.71 o
 -12   6   1        458.85        485.82        42.60 o
 -10   6   1         77.70         67.37        14.47 o
  -8   6   1         76.71         62.06        23.72 o
  -6   6   1       2574.33       2616.40       153.37 o
  -4   6   1        229.56        249.91        27.80 o
  -2   6   1        604.49        611.68        42.30 o
   0   6   1        151.34        125.25        22.52 o
   2   6   1          7.08          7.47        16.76 o
   4   6   1         88.24         89.84        16.88 o
   6   6   1         85.57         85.74        15.08 o
   8   6   1        227.60        218.05        31.92 o
  10   6   1       1013.05        957.95       192.82 o
  12   6   1        105.45         80.33        16.88 o
  14   6   1        578.56        410.25        58.64 o
  16   6   1          8.81          8.58        10.78 o
  18   6   1          9.64         11.98         6.58 o
  20   6   1         44.75         17.91         7.95 o
 -17   7   1          3.48         -8.54         8.65 o
 -15   7   1        112.48         72.31        21.49 o
 -13   7   1        110.33        128.60        22.79 o
 -11   7   1         57.27         42.46        16.73 o
  -9   7   1        280.59        335.19        50.49 o
  -7   7   1         89.15         99.44        26.33 o
  -5   7   1        581.55        508.20        43.47 o
  -3   7   1        173.60        158.26        23.01 o
  -1   7   1        103.84        102.16        16.06 o
   1   7   1        295.68        265.66        31.00 o
   3   7   1         46.21         15.95        10.26 o
   5   7   1          1.16          0.50         8.86 o
   7   7   1        300.89        337.49        34.57 o
   9   7   1          0.31         -2.42         7.41 o
  11   7   1         44.41         22.84        11.39 o
  13   7   1         17.01         43.90        24.89 o
  15   7   1         90.19         51.32        21.84 o
  17   7   1        387.74        392.18        57.45 o
 -14   8   1        114.03        123.59        31.92 o
 -12   8   1          1.10          5.70        13.15 o
 -10   8   1          0.25        -12.45        16.24 o
  -8   8   1          3.35        -19.34        19.34 o
  -6   8   1          0.57         -7.06        12.30 o
  -4   8   1         38.82         60.67        24.27 o
  -2   8   1         72.83         68.35        16.62 o
   0   8   1          2.19         -6.68        10.34 o
   2   8   1        181.66        208.77        30.62 o
   4   8   1         25.59         18.30        23.74 o
   6   8   1          1.88         -1.59        15.38 o
   8   8   1         34.54         40.51        21.05 o
  10   8   1        547.61        595.63       145.73 o
  12   8   1          3.11         28.61        20.61 o
 -11   9   1        140.42        162.55        39.31 o
  -9   9   1         31.09         40.35        20.80 o
  -7   9   1          0.11        -14.94        14.94 o
  -5   9   1         46.29         75.09        31.23 o
  -3   9   1         81.62        223.28        50.84 o
  -1   9   1        244.63        299.93        55.13 o
   1   9   1        408.29        500.41        70.69 o
   3   9   1        265.77        330.62        41.64 o
   5   9   1         12.42         14.41        13.10 o
 -26   0   2          6.45         -9.91         9.91 o
 -24   0   2         10.39          1.61         7.73 o
 -22   0   2        354.40        342.49        47.11 o
 -20   0   2       2263.95       2479.55       127.51 o
 -18   0   2       2531.99       2371.37       366.60 o
 -16   0   2        280.04        246.86        47.61 o
 -14   0   2         66.78         65.69         6.03 o
 -12   0   2        221.42        174.87        11.55 o
 -10   0   2          0.00          0.86         1.96 o
  -8   0   2       1830.07       1690.11        30.21 o
  -6   0   2       4536.95       3759.50       267.45 o
  -4   0   2        255.00        232.02        16.77 o
   2   0   2       5398.54       6523.67       177.66 o
   4   0   2       7490.88      11164.27       181.70 o
   6   0   2        969.74       1079.97       180.04 o
   8   0   2       2108.63       2725.32        85.81 o
  10   0   2        790.06       1102.92        59.39 o
  12   0   2         47.27         52.08        10.34 o
  14   0   2       5316.91       5889.91       122.28 o
  16   0   2       3484.12       3726.57       227.23 o
  18   0   2       1099.64       1125.56        60.42 o
  20   0   2        148.49        159.97        24.69 o
  22   0   2          0.89         -4.69        13.78 o
  24   0   2         11.30        -12.40        15.40 o
 -25   1   2         39.42         41.25        20.42 o
 -23   1   2         64.32         78.92        18.58 o
 -21   1   2         89.33         83.56        16.33 o
 -19   1   2         46.56         47.98         8.45 o
 -17   1   2         25.57         15.86         4.29 o
 -15   1   2        850.92        812.09        26.08 o
 -13   1   2         93.71        110.32        23.66 o
 -11   1   2       2219.91       2478.54        44.30 o
  -9   1   2        141.97        137.91        13.23 o
  -7   1   2       3109.20       2770.23        83.11 o
  -5   1   2      14167.51      13807.20       149.15 o
  -3   1   2        265.65        271.98        19.92 o
  -1   1   2        884.00        721.89        29.96 o
   1   1   2       9222.26      10578.92       109.78 o
   3   1   2       3070.12       3235.47        42.54 o
   5   1   2       2055.22       2486.53        51.69 o
   7   1   2       2944.44       3488.99        62.53 o
   9   1   2        280.71        390.82        13.89 o
  11   1   2       1987.73       2080.97        44.91 o
  13   1   2        114.09        103.95        10.60 o
  15   1   2         47.78         33.06         6.02 o
  17   1   2         65.73         66.07        10.40 o
  19   1   2        362.73        423.55        32.63 o
  21   1   2         33.95         24.13        11.81 o
  23   1   2         26.65         23.74        14.27 o
  25   1   2        155.43        157.48        37.95 o
 -24   2   2         85.04         97.19        31.50 o
 -22   2   2          0.02         24.78        18.96 o
 -20   2   2         23.53         18.67        10.49 o
 -18   2   2         27.42         25.68        13.79 o
 -16   2   2         30.57         30.51         7.56 o
 -14   2   2        462.64        429.08        32.61 o
 -12   2   2        215.30        198.57        16.72 o
 -10   2   2         56.26         64.44        13.86 o
  -8   2   2        163.71        156.62        32.05 o
  -6   2   2          1.39         24.42         9.00 o
  -4   2   2       1466.62       1486.55        98.74 o
  -2   2   2          2.54          1.48         4.07 o
   0   2   2       1397.92       1510.31        56.22 o
   2   2   2          0.84          0.63         1.73 o
   4   2   2        349.62        294.93        10.79 o
   6   2   2        203.57        230.96        13.36 o
   8   2   2        117.30         89.17         5.64 o
  10   2   2        754.71        902.47        30.44 o
  12   2   2         18.79         16.58         4.74 o
  14   2   2         20.31         13.34         5.80 o
  16   2   2         97.44         88.27        13.92 o
  18   2   2          0.90         -7.80         7.80 o
  20   2   2        188.64        225.32        31.16 o
  22   2   2         19.81         52.84        23.18 o
  24   2   2          4.95          7.52        11.23 o
 -25   3   2         17.23         32.19        19.93 o
 -23   3   2          1.36         -0.91        12.28 o
 -21   3   2         65.86         89.67        25.05 o
 -19   3   2        248.17        275.67        41.30 o
 -17   3   2        397.53        398.86        47.70 o
 -15   3   2       1101.40       1184.29        83.02 o
 -13   3   2        112.86         92.16        12.88 o
 -11   3   2          2.32          5.63         4.25 o
  -9   3   2          0.00         -7.58         9.10 o
  -7   3   2          3.19          5.09         3.77 o
  -5   3   2        464.00        463.29        36.33 o
  -3   3   2        313.93        270.50        14.31 o
  -1   3   2          3.67         -1.73         4.40 o
   1   3   2       2014.12       2085.42        41.95 o
   3   3   2          5.69         11.65         2.24 o
   5   3   2         28.14         32.42         3.97 o
   7   3   2          0.23         -2.26         2.26 o
   9   3   2        139.64        136.53        12.43 o
  11   3   2       1751.27       1729.49        70.08 o
  13   3   2        554.33        578.18        32.91 o
  15   3   2        318.47        346.19        32.17 o
  17   3   2         57.38         55.64        13.70 o
  19   3   2          6.71          5.98        13.79 o
  21   3   2         12.81         18.27        13.79 o
  23   3   2         92.64         84.85        26.75 o
 -24   4   2          0.30        -15.36        15.81 o
 -22   4   2         16.31         22.76        17.38 o
 -20   4   2        375.66        338.55        49.81 o
 -18   4   2        145.76        119.56        27.12 o
 -16   4   2         11.41         36.07        10.03 o
 -14   4   2        136.42        113.18        20.52 o
 -12   4   2        548.29        408.61       123.89 o
 -10   4   2         82.45         81.82        20.31 o
  -8   4   2        871.50        677.87       114.07 o
  -6   4   2          0.51          2.01         2.37 o
  -4   4   2        728.90        704.11        35.63 o
  -2   4   2          0.05          1.23         1.80 o
   0   4   2        829.90        822.31        28.67 o
   2   4   2         26.07         22.60         6.75 o
   4   4   2        851.88        961.91        34.54 o
   6   4   2        128.07        115.62        11.33 o
   8   4   2        824.20        745.47        30.14 o
  10   4   2        339.07        330.86        23.16 o
  12   4   2        116.47        133.84        16.27 o
  14   4   2        280.22        260.44        24.55 o
  16   4   2        746.93        655.32        39.97 o
  18   4   2          6.87          8.21        12.52 o
  20   4   2         10.16          1.13         7.02 o
  22   4   2          0.02         13.82        15.29 o
 -21   5   2         31.59         36.40        13.20 o
 -19   5   2          0.40        -11.38        13.67 o
 -17   5   2         26.15         14.78         7.91 o
 -15   5   2        478.57        377.67        42.80 o
 -13   5   2        629.31        579.58       138.80 o
 -11   5   2       1531.55       1694.07       159.64 o
  -9   5   2        297.45        367.50        85.48 o
  -7   5   2        334.03        399.44        47.01 o
  -5   5   2         75.21         59.60        16.96 o
  -3   5   2        104.79         96.62        16.25 o
  -1   5   2         12.58         -0.73         4.26 o
   1   5   2          0.73          1.23         3.41 o
   3   5   2       1010.49        998.14        36.41 o
   5   5   2       1127.76       1237.26        43.00 o
   7   5   2       1664.84       1587.72        86.86 o
   9   5   2        731.56        700.56        56.35 o
  11   5   2        751.52        756.79        53.59 o
  13   5   2          0.48          6.82         4.41 o
  15   5   2          5.46         -5.85         5.85 o
  17   5   2         35.12         26.48        11.03 o
  19   5   2        147.66        154.82        31.99 o
  21   5   2         27.33         53.35        23.38 o
 -20   6   2        299.91        339.89        54.42 o
 -18   6   2          1.37         19.91        17.65 o
 -16   6   2        109.18        121.39        20.20 o
 -14   6   2          0.14          4.97         8.53 o
 -12   6   2        469.01        480.25        41.67 o
 -10   6   2        144.50        132.02        21.00 o
  -8   6   2        130.35        127.88        27.01 o
  -6   6   2         27.60         34.19        23.09 o
  -4   6   2       5563.19       5914.94       266.30 o
  -2   6   2          0.48        -11.30        11.30 o
   0   6   2       5917.75       5724.63       132.46 o
   2   6   2         42.99         22.23        10.79 o
   4   6   2        411.09        385.06        32.39 o
   6   6   2        108.16        117.80        18.47 o
   8   6   2        147.11        127.37        14.51 o
  10   6   2          1.32         -0.32         8.56 o
  12   6   2        795.86        934.77       102.34 o
  14   6   2          1.66          1.03         7.84 o
  16   6   2        876.54        836.39        59.42 o
  18   6   2         52.14         46.51        16.00 o
  20   6   2         53.30         36.56        17.33 o
 -17   7   2        184.40        152.89        34.66 o
 -15   7   2        853.73       1073.18        91.46 o
 -13   7   2          7.14          0.60         9.99 o
 -11   7   2        180.39        179.95        50.99 o
  -9   7   2         26.03         18.00        14.96 o
  -7   7   2         60.09         82.55        28.22 o
  -5   7   2         75.40         80.48        25.51 o
  -3   7   2         22.30          6.23        10.79 o
  -1   7   2        356.48        377.81        37.18 o
   1   7   2         14.78        -12.09        12.09 o
   3   7   2        242.65        221.48        28.41 o
   5   7   2         11.91         -2.84         8.62 o
   7   7   2        107.30         99.46        18.65 o
   9   7   2          7.08         -4.27        10.11 o
  11   7   2        988.86        837.64        90.41 o
  13   7   2        175.73        151.35        42.03 o
  15   7   2         42.97         22.70         8.28 o
  17   7   2         18.43         18.96        12.05 o
 -16   8   2          4.34         18.55        14.35 o
 -14   8   2         25.30         -3.49        10.76 o
 -12   8   2         45.81         41.11        16.03 o
 -10   8   2          4.56         26.99        19.43 o
  -8   8   2        149.18        152.53        34.06 o
  -6   8   2          0.89         14.14        14.30 o
  -4   8   2        297.93        358.45        54.99 o
  -2   8   2          8.89         22.84        17.21 o
   0   8   2        298.03        397.69        60.52 o
   2   8   2          1.03         -5.23        12.07 o
   4   8   2        212.45        290.06        51.95 o
   6   8   2         40.74         79.20        31.44 o
   8   8   2        233.88        267.84        48.88 o
  10   8   2         45.76         46.42        22.33 o
  12   8   2          1.17          4.93         9.18 o
  14   8   2         70.94         46.69        20.66 o
 -11   9   2         22.85         48.15        22.66 o
  -9   9   2          3.84         -0.65         8.16 o
  -7   9   2        345.01        559.88        76.94 o
  -5   9   2          4.39        -22.85        22.85 o
  -3   9   2         32.21         35.20        23.40 o
  -1   9   2         40.00         24.59        16.40 o
   1   9   2         51.99         27.12        19.04 o
   3   9   2        515.34        780.96        89.51 o
   5   9   2          1.56        -16.27        16.27 o
   7   9   2         52.34         74.85        28.23 o
 -25   1   3          0.14         -1.63         9.91 o
 -23   1   3         78.60         79.59        18.70 o
 -21   1   3        141.75        147.32        22.43 o
 -19   1   3        616.62        580.22        35.77 o
 -17   1   3        435.86        406.46        24.50 o
 -15   1   3        205.72        205.81        26.83 o
 -13   1   3       3427.60       3702.10        58.85 o
 -11   1   3       3042.43       3158.34        74.24 o
  -9   1   3       2008.14       2082.28       108.57 o
  -7   1   3          0.58         10.10         2.93 o
  -5   1   3       3916.87       3256.77        53.60 o
  -3   1   3         33.56         23.92         5.53 o
  -1   1   3       4470.79       4310.77        77.89 o
   1   1   3       1421.80       1511.13        44.07 o
   3   1   3       2921.33       3341.67       113.10 o
   5   1   3      13090.32      16898.06        81.25 o
   7   1   3       2980.02       3446.24        82.13 o
   9   1   3        423.11        454.24        19.22 o
  11   1   3        316.26        322.81        20.84 o
  13   1   3        232.96        263.39        22.20 o
  15   1   3        627.79        736.37        38.18 o
  17   1   3        195.46        234.27        23.35 o
  19   1   3         80.33         75.82        14.18 o
  21   1   3        199.70        223.46        30.00 o
  23   1   3          2.23         34.19        18.84 o
  25   1   3          0.67         10.02        10.30 o
 -24   2   3         73.74        145.37        36.13 o
 -22   2   3         10.76          3.04         7.85 o
 -20   2   3        107.72         92.18        19.97 o
 -18   2   3        276.44        253.26        38.84 o
 -16   2   3         43.79         42.17         7.87 o
 -14   2   3        662.14        747.47        40.22 o
 -12   2   3        327.62        337.64        23.81 o
 -10   2   3       2028.57       1946.39       105.03 o
  -8   2   3        650.08        583.30        95.23 o
  -6   2   3        748.79        648.65       139.42 o
  -4   2   3         21.19          8.47         5.41 o
  -2   2   3       1372.37       1649.64        61.24 o
   0   2   3          1.78         -2.32         3.63 o
   2   2   3      24980.81      27001.06       368.04 o
   4   2   3         46.45         51.51         5.45 o
   6   2   3       1043.18       1151.32        38.20 o
   8   2   3        901.69        989.86        26.28 o
  10   2   3        206.09        149.31        11.56 o
  12   2   3        788.97        775.71        31.33 o
  14   2   3        918.16        977.27        41.24 o
  16   2   3         42.62         52.50         9.52 o
  18   2   3        741.02        902.49        46.98 o
  20   2   3        156.43        220.38        30.48 o
  22   2   3          5.76         -0.40        10.14 o
  24   2   3          0.00        -15.53        15.78 o
 -25   3   3          5.85          7.66         9.89 o
 -23   3   3          3.71          3.60        10.92 o
 -21   3   3        358.67        348.10        50.04 o
 -19   3   3        832.46        813.08        71.45 o
 -17   3   3        214.59        221.11        22.42 o
 -15   3   3        122.62        110.54        14.62 o
 -13   3   3        130.92         94.73        17.15 o
 -11   3   3        399.02        353.62        60.13 o
  -9   3   3        305.18        344.75        66.44 o
  -7   3   3        143.10        105.23        40.50 o
  -5   3   3        536.72        583.31        44.93 o
  -3   3   3       7171.59       7831.25       159.95 o
  -1   3   3       4594.17       5571.84       136.41 o
   1   3   3         18.96         30.81         7.19 o
   3   3   3        459.76        584.73        29.28 o
   5   3   3       3756.22       3812.47        58.87 o
   7   3   3        166.26        195.18        12.58 o
   9   3   3        232.02        230.84        20.36 o
  11   3   3        629.09        564.88        33.82 o
  13   3   3       1151.54        949.48        36.91 o
  15   3   3        111.18        133.15        16.46 o
  17   3   3         84.28         80.17        15.46 o
  19   3   3          3.44         10.12         9.18 o
  21   3   3         41.85         28.29        14.58 o
  23   3   3         47.29         52.41        17.80 o
 -24   4   3         28.96         26.58        10.80 o
 -22   4   3        128.88        114.78        31.49 o
 -20   4   3         18.21         12.88         9.59 o
 -18   4   3         31.18         12.55         9.86 o
 -16   4   3          0.15          6.57         5.04 o
 -14   4   3         47.25         33.51        12.22 o
 -12   4   3         23.66          6.44         5.38 o
 -10   4   3        581.73        546.31       122.33 o
  -8   4   3       1230.61        783.27       121.36 o
  -6   4   3       9335.91      10144.90       201.67 o
  -4   4   3        387.98        477.22        43.29 o
  -2   4   3        190.90        231.61        23.63 o
   0   4   3       1656.43       1791.78        62.55 o
   2   4   3       1124.87        953.83        38.44 o
   4   4   3        676.30        635.71        32.64 o
   6   4   3        713.52        681.56        55.69 o
   8   4   3        182.15        163.95        12.25 o
  10   4   3       6056.60       6367.62       103.39 o
  12   4   3         44.09         38.66         7.24 o
  14   4   3        259.84        258.29        24.49 o
  16   4   3        509.27        474.35        33.99 o
  18   4   3        651.88        696.66        68.50 o
  20   4   3         88.84         79.69        22.00 o
  22   4   3         94.38        120.88        30.07 o
 -23   5   3         25.27          4.18        10.25 o
 -21   5   3         47.47         42.58        18.23 o
 -19   5   3        283.30        311.68        48.75 o
 -17   5   3         72.62         77.34        16.03 o
 -15   5   3        298.11        297.59        77.59 o
 -13   5   3        238.55        242.33        42.94 o
 -11   5   3       1389.19       1400.56        63.94 o
  -9   5   3        266.09        246.45        23.88 o
  -7   5   3        433.70        376.50        41.80 o
  -5   5   3          2.26         -7.96         9.80 o
  -3   5   3        846.50        633.46       216.57 o
  -1   5   3        877.83        924.26        36.21 o
   1   5   3          4.92         10.98         3.83 o
   3   5   3         19.93          5.77         5.59 o
   5   5   3      10702.88      11563.93       411.08 o
   7   5   3       1661.76       1669.41       139.66 o
   9   5   3       1006.37        929.78        50.24 o
  11   5   3        418.32        423.71        54.55 o
  13   5   3        195.91        139.27        21.25 o
  15   5   3          5.54          6.82         6.00 o
  17   5   3        109.59         53.68        11.87 o
  19   5   3         72.53         50.64        19.27 o
  21   5   3       1413.33       1215.91        94.10 o
 -20   6   3          1.63         -4.60        15.96 o
 -18   6   3        239.56        250.95        45.29 o
 -16   6   3         61.91         54.20        19.64 o
 -14   6   3        508.51        567.86        59.81 o
 -12   6   3        103.48         85.10        19.66 o
 -10   6   3         99.22         69.88        14.21 o
  -8   6   3         60.99         63.75        23.42 o
  -6   6   3         64.31         74.00        23.84 o
  -4   6   3         96.53         96.66        38.16 o
  -2   6   3        618.47        768.63        71.82 o
   0   6   3        268.54        260.80        48.38 o
   2   6   3       2516.88       2770.01        75.77 o
   4   6   3         22.70         17.80        12.75 o
   6   6   3         55.18         30.49        12.58 o
   8   6   3        829.55        888.42        52.20 o
  10   6   3        157.85        143.00        17.36 o
  12   6   3          2.80         33.98        14.52 o
  14   6   3         51.74         36.30         8.39 o
  16   6   3         47.49         64.50        17.29 o
  18   6   3        411.08        342.24        38.54 o
  20   6   3         60.35         45.93        21.68 o
 -17   7   3          7.30          5.74        20.19 o
 -15   7   3          0.39          5.38        14.16 o
 -13   7   3         10.22         24.08        14.96 o
 -11   7   3        337.25        364.97        52.90 o
  -9   7   3         24.66         33.82        16.48 o
  -7   7   3          8.06         24.29        17.94 o
  -5   7   3        248.50        223.19        42.59 o
  -3   7   3        100.62        132.64        29.85 o
  -1   7   3        210.29        195.01        39.63 o
   1   7   3        347.46        250.72        44.06 o
   3   7   3         19.50        -20.96        21.31 o
   5   7   3        472.01        537.96        62.85 o
   7   7   3          1.15        -13.31        13.31 o
   9   7   3        149.58        122.35        27.92 o
  11   7   3         98.06         97.61        21.03 o
  13   7   3         19.49         30.56        11.14 o
  15   7   3         16.35         15.77        15.01 o
  17   7   3        124.61        121.22        23.31 o
 -16   8   3         26.32         41.05        20.14 o
 -14   8   3        332.01        451.58        64.59 o
 -12   8   3         83.58         99.75        30.09 o
 -10   8   3          0.36          5.47        14.58 o
  -8   8   3         10.12         11.49        12.89 o
  -6   8   3         72.97         63.23        26.73 o
  -4   8   3          0.51          4.17        10.87 o
  -2   8   3         32.86         36.45        21.89 o
   0   8   3         48.75         42.76        23.34 o
   2   8   3          7.12         21.94        16.59 o
   4   8   3          8.93         14.04        15.55 o
   6   8   3          6.88         -0.75        12.41 o
   8   8   3          0.67         50.58        27.67 o
  10   8   3        290.92        286.61        36.76 o
  12   8   3         14.32          9.49        10.80 o
  14   8   3         12.28         -6.23        10.76 o
 -11   9   3         27.78         30.88        18.78 o
  -9   9   3          0.14         19.26        16.96 o
  -7   9   3        102.56        122.13        37.15 o
  -5   9   3        294.89        412.55        67.65 o
  -3   9   3        124.32        139.51        38.84 o
  -1   9   3         54.51        147.87        39.96 o
   1   9   3          2.38         68.09        30.25 o
   3   9   3         21.63         34.73        25.56 o
   5   9   3          6.95         36.17        22.64 o
   7   9   3         60.23         50.40        22.93 o
   9   9   3         28.46         47.29        32.81 o
  11   9   3        214.69        226.71        56.65 o
 -26   0   4         71.65         72.35        24.52 o
 -24   0   4          1.29         -0.92        14.26 o
 -22   0   4          0.14          4.90         6.39 o
 -20   0   4       2133.89       2118.93       259.18 o
 -18   0   4          1.18         -1.42        10.36 o
 -16   0   4        347.11        390.58        22.00 o
 -14   0   4        190.52        172.21        11.73 o
 -12   0   4        573.84        553.48        26.93 o
 -10   0   4        396.25        396.64        28.04 o
  -8   0   4       1154.20       1326.88       168.75 o
  -6   0   4       1302.23        945.86        39.94 o
  -4   0   4     282736.47     244302.62       521.12 o
  -2   0   4       2377.15       2298.51        36.05 o
   0   0   4       9131.72       8463.82        71.21 o
   2   0   4        386.12        506.08        12.76 o
   6   0   4       1435.93       1761.26        57.79 o
   8   0   4        229.40        337.73        28.65 o
  10   0   4          7.60          6.96         1.80 o
  12   0   4      18137.24      20065.78       813.35 o
  14   0   4        115.01        120.11        17.71 o
  16   0   4         81.05         78.77        18.77 o
  18   0   4        733.37        779.36        62.76 o
  20   0   4          3.46          3.51        14.17 o
  22   0   4          0.27          2.93         7.64 o
 -25   1   4          0.37         -2.92        15.66 o
 -23   1   4        304.14        364.95        37.56 o
 -21   1   4         19.49         19.23         6.19 o
 -19   1   4       1147.02       1037.05        40.23 o
 -17   1   4       1008.30       1052.97        39.44 o
 -15   1   4       1830.22       1925.78        46.31 o
 -13   1   4         64.13         94.36        12.05 o
 -11   1   4       2198.79       2226.29        45.98 o
  -9   1   4        449.17        402.82        20.91 o
  -7   1   4       7365.96       7015.76       155.73 o
  -5   1   4       1174.63        919.13        26.86 o
  -3   1   4       4378.52       3560.00        40.01 o
  -1   1   4      37680.83      34695.02       579.49 o
   1   1   4       7625.35       7827.56        82.59 o
   3   1   4       5029.52       6590.24       180.60 o
   5   1   4        220.98        279.17        13.20 o
   7   1   4       4120.95       4936.99        73.46 o
   9   1   4       3452.22       4105.47        81.71 o
  11   1   4       2638.12       2736.55        92.71 o
  13   1   4         29.57         15.38         4.45 o
  15   1   4       2057.70       2260.62        67.54 o
  17   1   4        108.65        114.31        15.49 o
  19   1   4        214.27        246.64        25.04 o
  21   1   4        281.89        311.29        29.54 o
  23   1   4        213.65        297.50        46.02 o
 -26   2   4         16.70         68.93        30.86 o
 -24   2   4          3.51         31.63        18.56 o
 -22   2   4         30.94         41.34        18.87 o
 -20   2   4         86.63         73.31        12.78 o
 -18   2   4        198.62        199.80        34.83 o
 -16   2   4        240.22        266.24        18.55 o
 -14   2   4         46.18         30.91         6.75 o
 -12   2   4        473.97        599.62        31.07 o
 -10   2   4         37.93         25.88         9.30 o
  -8   2   4         19.34         16.77         7.91 o
  -6   2   4         41.70         42.39        19.80 o
  -4   2   4       1512.86       1541.34        62.71 o
  -2   2   4         30.66         63.01        13.49 o
   0   2   4        300.94        354.44        30.42 o
   2   2   4         29.96         54.53        11.73 o
   4   2   4        573.88        753.31        32.86 o
   6   2   4        576.95        687.13        21.52 o
   8   2   4         73.10        117.08         8.49 o
  10   2   4        247.20        231.29         9.35 o
  12   2   4        352.39        331.00        21.19 o
  14   2   4          4.05         -0.14         5.01 o
  16   2   4          0.07          2.91         5.48 o
  18   2   4         86.81        101.61        16.98 o
  20   2   4         16.53         30.65         8.58 o
  22   2   4         31.31         27.56        19.36 o
 -25   3   4          0.36         -7.08         7.08 o
 -23   3   4        109.16        150.79        33.96 o
 -21   3   4         57.88         86.12        27.07 o
 -19   3   4        101.43        133.43        32.43 o
 -17   3   4         81.75         77.05        13.01 o
 -15   3   4         68.63         64.21        11.69 o
 -13   3   4         98.80         90.05        13.59 o
 -11   3   4        588.41        690.34        50.48 o
  -9   3   4        154.35        120.64        12.95 o
  -7   3   4        868.26        841.07       102.88 o
  -5   3   4        233.65        154.74        21.85 o
  -3   3   4         16.93         18.97        13.39 o
  -1   3   4       4325.46       4953.61       125.10 o
   1   3   4         29.19         52.07         9.19 o
   3   3   4         97.00         92.46        13.18 o
   5   3   4         41.99         42.40         6.96 o
   7   3   4         76.60         84.09         8.69 o
   9   3   4        229.45        208.63        13.25 o
  11   3   4        588.01        679.94        27.58 o
  13   3   4         56.36         33.38         6.76 o
  15   3   4          4.09          0.98         4.09 o
  17   3   4          0.02          1.65         4.57 o
  19   3   4        123.70        147.97        32.89 o
  21   3   4         37.49         50.17        14.22 o
 -24   4   4          7.69          1.24         6.93 o
 -22   4   4         29.42         22.08        12.29 o
 -20   4   4        102.79         92.20        27.25 o
 -18   4   4          0.88         -7.00        11.18 o
 -16   4   4          0.07          1.80         4.63 o
 -14   4   4        726.57        708.70        53.17 o
 -12   4   4        918.54        807.87       204.99 o
 -10   4   4        436.02        352.66        75.75 o
  -8   4   4        439.16        389.46        71.60 o
  -6   4   4         10.17         40.76        23.97 o
  -4   4   4       8519.19       8801.89       187.89 o
  -2   4   4         23.61         36.98        17.02 o
   0   4   4         94.74         88.01        11.95 o
   2   4   4         52.03         44.92         9.00 o
   4   4   4       2902.67       2610.56        51.69 o
   6   4   4        640.04        551.27        28.58 o
   8   4   4          2.04          1.34         3.35 o
  10   4   4          0.20         -1.58         3.27 o
  12   4   4       1200.97       1170.18        46.67 o
  14   4   4         94.06        115.60        13.84 o
  16   4   4          0.35         -4.99         6.45 o
  18   4   4        124.82        156.31        45.74 o
  20   4   4        747.49        864.09       171.21 o
 -23   5   4         16.16          7.47        12.58 o
 -21   5   4          9.81          3.07         9.93 o
 -19   5   4        133.89        167.41        39.32 o
 -17   5   4         11.39          5.42        16.31 o
 -15   5   4         32.31         16.35         8.87 o
 -13   5   4         85.15         78.56        25.87 o
 -11   5   4       2298.21       1918.88       267.15 o
  -9   5   4       1549.94       1227.88       236.89 o
  -7   5   4        335.22        336.47        40.69 o
  -5   5   4        119.49        142.00        27.18 o
  -3   5   4        105.47        113.12        12.60 o
  -1   5   4         14.67          5.02         4.77 o
   1   5   4        859.06        698.78        35.06 o
   3   5   4       2431.87       2414.68        69.73 o
   5   5   4          9.06          2.15         4.18 o
   7   5   4        434.95        485.53        36.14 o
   9   5   4         14.79         21.31         6.44 o
  11   5   4        431.23        394.92        39.00 o
  13   5   4          1.31          0.26         6.83 o
  15   5   4          8.25          8.26         5.09 o
  17   5   4        133.29        159.33        31.74 o
  19   5   4        679.68        687.01       147.11 o
 -20   6   4        270.05        305.03        52.32 o
 -18   6   4         90.78         87.82        17.89 o
 -16   6   4        201.56        231.01        39.44 o
 -14   6   4         59.29         53.42        21.58 o
 -12   6   4        812.47       1004.77        84.26 o
 -10   6   4          2.63          3.19        12.44 o
  -8   6   4          1.04        -14.27        14.27 o
  -6   6   4         60.19         72.97        22.66 o
  -4   6   4         62.53         21.88        10.32 o
  -2   6   4         12.91         28.90        18.11 o
   0   6   4         64.01         61.27        10.52 o
   2   6   4        223.74        199.46        37.94 o
   4   6   4       3888.72       4124.49       104.51 o
   6   6   4          3.19         -6.15        12.27 o
   8   6   4          2.58          5.44         4.22 o
  10   6   4        223.08        262.40        24.58 o
  12   6   4        221.04        299.42        38.09 o
  14   6   4        436.01        386.48        38.64 o
  16   6   4         30.45         22.06         7.91 o
  18   6   4        180.20        107.72        36.89 o
 -17   7   4         92.68        114.15        29.86 o
 -15   7   4         15.84         -8.12        13.20 o
 -13   7   4         10.93         20.47        15.75 o
 -11   7   4         14.05         29.04        19.52 o
  -9   7   4        554.73        648.80        73.16 o
  -7   7   4        223.16        183.66        38.97 o
  -5   7   4        420.46        476.62        62.49 o
  -3   7   4         45.26         31.04        14.24 o
  -1   7   4        186.47        136.45        35.26 o
   1   7   4        336.90        265.40        46.27 o
   3   7   4          6.15         -3.25        10.54 o
   5   7   4          4.00         14.55         9.81 o
   7   7   4         75.76         83.79        17.10 o
   9   7   4        242.99        310.22        28.67 o
  11   7   4         78.69         87.07        37.90 o
  13   7   4          1.01         -9.65         9.65 o
  15   7   4          0.46         -9.01         9.01 o
  17   7   4          0.78         10.95        16.18 o
 -16   8   4         61.59         65.93        25.19 o
 -14   8   4         44.87         56.73        24.84 o
 -12   8   4        420.53        457.87        64.94 o
 -10   8   4          8.74          2.58         9.69 o
  -8   8   4         81.75         95.69        31.84 o
  -6   8   4         12.52         13.55        15.92 o
  -4   8   4        167.57        129.32        36.56 o
  -2   8   4          1.21         20.78        20.68 o
   0   8   4         38.86         49.16        19.85 o
   2   8   4         12.28         64.67        30.34 o
   4   8   4        555.82        630.63        76.06 o
   6   8   4          1.46         21.95        18.35 o
   8   8   4          0.01         21.56        18.48 o
  10   8   4         15.01         20.34        20.70 o
  12   8   4         37.17         88.99        41.41 o
  14   8   4         19.22         16.98        10.98 o
 -11   9   4         33.45         27.50        19.96 o
  -9   9   4        295.74        327.93        59.63 o
  -7   9   4          0.01        -21.24        21.24 o
  -5   9   4          0.06         -0.21        18.55 o
  -3   9   4         43.19         60.55        28.85 o
  -1   9   4          3.33        -10.79        10.79 o
   1   9   4        571.90        879.32        99.49 o
   3   9   4         16.80         16.80        17.74 o
   5   9   4          0.88         12.74        19.91 o
   7   9   4        976.60       1086.38       103.01 o
   9   9   4         83.04         51.02        27.29 o
 -25   1   5          5.81          3.36        10.17 o
 -23   1   5        313.20        385.34        39.31 o
 -21   1   5         25.61         25.30         6.93 o
 -19   1   5        188.42        208.12        18.87 o
 -17   1   5        131.63        140.74         8.70 o
 -15   1   5        264.62        239.31        14.90 o
 -13   1   5       2066.31       2064.23        48.36 o
 -11   1   5         20.08         20.86         5.36 o
  -9   1   5       1022.35        892.50        33.00 o
  -7   1   5        656.18        548.11        20.17 o
  -5   1   5       1516.78       1218.00        22.83 o
  -3   1   5        469.79        471.43        17.09 o
  -1   1   5       1759.76       1686.54        36.61 o
   1   1   5       2628.24       2707.85        38.69 o
   3   1   5       4353.54       4516.94       135.68 o
   5   1   5       6008.34       6888.66       138.37 o
   7   1   5          0.03          1.41         1.20 o
   9   1   5         87.69         89.42         7.36 o
  11   1   5        819.41        853.13        36.89 o
  13   1   5        383.43        518.50        31.19 o
  15   1   5        270.15        296.59        24.68 o
  17   1   5         46.43         45.00         8.32 o
  19   1   5         66.62         69.06        12.53 o
  21   1   5       1467.54       1747.11       146.01 o
 -26   2   5         44.26         58.16        26.19 o
 -24   2   5         78.84         94.98        28.16 o
 -22   2   5         35.77         11.83        10.15 o
 -20   2   5        884.55        896.54        73.46 o
 -18   2   5          6.79          7.18         4.14 o
 -16   2   5         31.45         15.40         5.94 o
 -14   2   5          0.20         -4.63         5.29 o
 -12   2   5        179.85        164.56        14.08 o
 -10   2   5       7358.69       7605.54       150.98 o
  -8   2   5         89.89         78.41        15.96 o
  -6   2   5        428.98        492.89        38.28 o
  -4   2   5        133.64        133.32        19.85 o
  -2   2   5        387.39        339.62        31.83 o
   0   2   5        220.27        228.01        26.38 o
   2   2   5       2065.00       2197.65        76.92 o
   4   2   5        125.30        196.96        15.09 o
   6   2   5       8923.53      10414.46        96.33 o
   8   2   5         50.82         52.91         6.19 o
  10   2   5          6.89          2.39         2.26 o
  12   2   5        190.92        196.66        16.21 o
  14   2   5       1142.45       1111.27        49.05 o
  16   2   5        151.58        172.23        19.62 o
  18   2   5       1254.99       1519.24        71.69 o
  20   2   5        155.87        200.09        22.68 o
 -25   3   5          7.55         22.25        16.78 o
 -23   3   5         59.41         70.22        24.35 o
 -21   3   5         86.36         58.11        23.68 o
 -19   3   5        176.39        205.66        37.23 o
 -17   3   5        170.70        177.55        20.20 o
 -15   3   5          5.51         -6.22         6.60 o
 -13   3   5        978.28        990.81        53.64 o
 -11   3   5         93.21         99.62        18.94 o
  -9   3   5          3.02          3.48         6.96 o
  -7   3   5         20.71         18.31         5.30 o
  -5   3   5       1421.20       1596.31        75.99 o
  -3   3   5          1.15         14.36         9.49 o
  -1   3   5       3511.79       3999.75       119.16 o
   1   3   5        722.21        793.34        51.46 o
   3   3   5        125.59        115.73        14.85 o
   5   3   5          0.61         -1.68         4.88 o
   7   3   5          4.97         12.70         4.56 o
   9   3   5        128.76        161.07        13.23 o
  11   3   5       1216.20       1182.18        46.10 o
  13   3   5        499.59        486.00        27.19 o
  15   3   5          6.78          4.08         4.49 o
  17   3   5         13.27         16.78         6.27 o
  19   3   5         25.12         40.38        11.85 o
  21   3   5        731.12       1021.03       105.92 o
 -24   4   5         45.22         28.16        13.57 o
 -22   4   5         29.42         14.51        13.01 o
 -20   4   5         49.61         39.31        18.27 o
 -18   4   5        432.44        364.96        31.10 o
 -16   4   5          6.67         15.67         8.31 o
 -14   4   5          3.61         -2.62         5.56 o
 -12   4   5        488.46        487.47        45.84 o
 -10   4   5        676.58        507.64       129.17 o
  -8   4   5       1148.78       1043.44       222.42 o
  -6   4   5         25.51         50.10        17.79 o
  -4   4   5         30.20         65.58        25.37 o
  -2   4   5       6434.55       7708.59       187.95 o
   0   4   5        339.85        392.03        49.49 o
   2   4   5        317.77        300.50        24.98 o
   4   4   5          6.76          6.02         4.45 o
   6   4   5         80.54         96.09        10.86 o
   8   4   5        122.66        106.22        11.27 o
  10   4   5        331.02        335.97        22.23 o
  12   4   5         50.91         35.68         7.16 o
  14   4   5       1651.73       1855.18        79.64 o
  16   4   5         70.96         74.03        13.30 o
  18   4   5         10.47          8.83        13.87 o
  20   4   5         10.43         47.73        27.69 o
 -23   5   5          6.07         19.61        13.91 o
 -21   5   5         10.19          3.95         7.49 o
 -19   5   5        161.92        178.80        36.79 o
 -17   5   5        422.51        414.09        35.65 o
 -15   5   5        839.48        807.59        62.87 o
 -13   5   5       3442.07       2945.29       396.36 o
 -11   5   5        101.50        106.39        20.17 o
  -9   5   5          7.44         14.82         9.39 o
  -7   5   5        137.89        125.42        25.02 o
  -5   5   5          3.82          4.98         7.92 o
  -3   5   5        100.16        111.35        15.99 o
  -1   5   5       2647.45       2616.22        82.53 o
   1   5   5        691.72        720.30        39.89 o
   3   5   5       4375.78       4221.31       195.86 o
   5   5   5        592.19        499.91        36.42 o
   7   5   5        307.35        320.35        30.44 o
   9   5   5         48.26         38.58         8.84 o
  11   5   5        149.71        124.51        21.82 o
  13   5   5         49.20         32.74         8.61 o
  15   5   5         25.17         12.87         6.42 o
  17   5   5          9.51         12.40        12.07 o
  19   5   5          3.72         29.23        20.42 o
 -20   6   5          2.55         42.03        24.97 o
 -18   6   5          3.33         12.18        10.43 o
 -16   6   5        135.92        107.61        26.73 o
 -14   6   5         55.80         48.13        12.95 o
 -12   6   5         71.95         89.26        24.55 o
 -10   6   5       1432.49       1406.61        90.97 o
  -8   6   5         90.97         89.95        22.32 o
  -6   6   5        238.50        214.47        35.00 o
  -4   6   5         99.76         55.10        17.53 o
  -2   6   5         16.23          2.89        13.36 o
   0   6   5         53.46         45.12         9.49 o
   2   6   5          7.04          6.20         9.79 o
   4   6   5        308.85        386.42        33.36 o
   6   6   5       1134.58       1249.72        62.15 o
   8   6   5        100.43        101.11        17.47 o
  10   6   5        815.98        761.02        52.05 o
  12   6   5         39.39         47.87        11.35 o
  14   6   5          0.94          7.73         6.07 o
  16   6   5         49.58         61.86        19.34 o
  18   6   5        163.90        123.19        39.80 o
 -17   7   5         32.92         57.12        23.00 o
 -15   7   5         94.95        120.00        30.74 o
 -13   7   5        115.87         94.13        27.57 o
 -11   7   5         57.94         66.19        24.63 o
  -9   7   5        470.16        497.03        65.03 o
  -7   7   5         65.35         52.74        18.94 o
  -5   7   5         19.03         40.87        18.52 o
  -3   7   5        126.82        104.24        25.63 o
  -1   7   5         94.35        125.24        32.61 o
   1   7   5         56.18         38.68        16.98 o
   3   7   5        117.50        171.99        39.75 o
   5   7   5          9.69         13.62         7.61 o
   7   7   5        181.21        181.09        27.20 o
   9   7   5         25.51         22.54         7.25 o
  11   7   5         76.60        113.27        23.93 o
  13   7   5        502.29        607.55       163.55 o
  15   7   5        144.66         90.78        33.04 o
 -16   8   5          3.06         23.35        14.70 o
 -14   8   5         23.73          5.62        12.39 o
 -12   8   5         28.54         45.79        24.79 o
 -10   8   5         37.23         34.99        20.63 o
  -8   8   5         26.43         40.45        23.67 o
  -6   8   5        149.96        213.48        46.89 o
  -4   8   5         14.81         19.20        16.85 o
  -2   8   5         78.87         82.87        27.48 o
   0   8   5         28.51         63.61        27.35 o
   2   8   5          4.83         28.08        19.27 o
   4   8   5          1.70         10.45        11.31 o
   6   8   5        456.74        487.19        66.56 o
   8   8   5          0.52         59.18        27.01 o
  10   8   5          5.23         11.36        17.56 o
  12   8   5         47.85         34.15        21.89 o
 -11   9   5          6.39         44.03        26.51 o
  -9   9   5         71.02         73.17        29.94 o
  -7   9   5         75.74        139.85        40.24 o
  -5   9   5        261.17        371.59        65.25 o
  -3   9   5        410.74        470.46        71.10 o
  -1   9   5        369.00        479.66        72.65 o
   1   9   5         68.05         67.06        32.39 o
   3   9   5         73.12         81.25        33.06 o
   5   9   5         68.26        105.53        32.77 o
   7   9   5          4.74          9.49        15.98 o
 -26   0   6         50.11         47.10        19.44 o
 -24   0   6        916.57       1086.37        88.29 o
 -22   0   6        751.07        796.31       103.41 o
 -20   0   6        485.97        440.80        34.47 o
 -18   0   6         12.87          7.38         5.06 o
 -16   0   6         11.96          9.59         3.90 o
 -14   0   6         81.57         65.62        11.40 o
 -12   0   6          0.55         -4.03         6.11 o
 -10   0   6        846.48        680.39        64.02 o
  -8   0   6        846.67        768.39        33.03 o
  -6   0   6          1.20          7.35         2.68 o
  -4   0   6        179.66        167.56        10.89 o
  -2   0   6       1186.47       1149.66        84.64 o
   0   0   6       5854.21       6364.84        79.78 o
   2   0   6       2765.52       3010.91       113.39 o
   4   0   6       2065.60       2741.33       293.05 o
   6   0   6       1180.94       1931.39        92.01 o
   8   0   6        360.63        388.82        47.06 o
  10   0   6       6278.93       6256.97       103.57 o
  12   0   6       3677.45       3785.38        94.21 o
  14   0   6       1642.38       1891.67       120.04 o
  16   0   6        497.41        543.40        67.03 o
  18   0   6          3.83         17.20        13.69 o
  20   0   6        122.16        208.71        46.46 o
  22   0   6         14.45         14.90         9.70 o
 -25   1   6         30.52         30.86        11.64 o
 -23   1   6         36.55         29.64         9.14 o
 -21   1   6         27.80          5.09         7.76 o
 -19   1   6        415.96        390.42        21.16 o
 -17   1   6          2.84          9.57         3.35 o
 -15   1   6        460.19        462.39        21.57 o
 -13   1   6         10.29         27.71         6.04 o
 -11   1   6       1138.36       1093.12        29.07 o
  -9   1   6       6006.55       5661.07        89.05 o
  -7   1   6        896.63        800.89        24.50 o
  -5   1   6       1547.49       1073.67        31.02 o
  -3   1   6       1778.11       1538.72       160.10 o
  -1   1   6       1033.57        855.60        42.81 o
   1   1   6       1792.90       1728.74        83.92 o
   3   1   6       1317.77       1406.22        46.10 o
   5   1   6        249.00        324.05        19.03 o
   7   1   6       2786.45       3092.20        81.75 o
   9   1   6        447.18        494.86        21.25 o
  11   1   6        101.90         81.08        10.65 o
  13   1   6          5.43         10.39         5.84 o
  15   1   6        756.08        918.91        54.27 o
  17   1   6          0.31         -5.98         5.98 o
  19   1   6         23.23         22.09         6.54 o
  21   1   6        272.57        362.96        43.57 o
 -26   2   6          0.39        -18.42        18.42 o
 -24   2   6          1.86         32.23        19.22 o
 -22   2   6         18.93         14.34         5.88 o
 -20   2   6         80.55         78.15        17.90 o
 -18   2   6        174.69        144.69        17.44 o
 -16   2   6        112.37         99.21        11.49 o
 -14   2   6         31.26         27.25         5.60 o
 -12   2   6         26.46         14.99         4.61 o
 -10   2   6         24.49         23.89        12.51 o
  -8   2   6        204.51        221.75        26.77 o
  -6   2   6         62.36         58.97        12.17 o
  -4   2   6        102.33         71.64         8.31 o
  -2   2   6         14.43          3.57         2.54 o
   0   2   6        136.76        122.77        12.73 o
   2   2   6        383.17        513.56        39.54 o
   4   2   6          9.68          7.76         2.93 o
   6   2   6        596.63        737.39        26.26 o
   8   2   6         72.64         75.82         7.56 o
  10   2   6          5.67          2.11         3.14 o
  12   2   6         93.29         89.65        11.18 o
  14   2   6          0.03          2.57         4.44 o
  16   2   6        296.93        338.30        27.58 o
  18   2   6         31.63         71.01        13.87 o
  20   2   6         43.20         85.77        20.79 o
  22   2   6         86.86        116.43        35.08 o
 -25   3   6         40.01         76.04        27.87 o
 -23   3   6        127.66        102.11        23.54 o
 -21   3   6        164.57        158.83        35.83 o
 -19   3   6        446.19        446.82        32.98 o
 -17   3   6         52.84         36.81        11.92 o
 -15   3   6          3.01         -8.33         8.33 o
 -13   3   6          2.04         -1.89         4.08 o
 -11   3   6          1.35          4.80         6.23 o
  -9   3   6          0.87          2.63         5.74 o
  -7   3   6        221.67        295.56        33.41 o
  -5   3   6         75.49         52.40        14.88 o
  -3   3   6       1543.89       1557.93        77.66 o
  -1   3   6         15.50         17.13        10.00 o
   1   3   6         26.32         58.86        14.42 o
   3   3   6          1.61         18.28         7.71 o
   5   3   6        164.33        162.03        18.25 o
   7   3   6       1334.95       1347.25        43.30 o
   9   3   6        369.16        393.22        18.75 o
  11   3   6        315.48        327.18        20.51 o
  13   3   6         33.69         31.92         7.26 o
  15   3   6         29.83         20.14         8.40 o
  17   3   6          1.35         -4.14         7.90 o
  19   3   6        101.42        128.39        24.06 o
 -24   4   6         92.61         86.36        28.23 o
 -22   4   6         38.38         49.05        21.64 o
 -20   4   6          0.01         -3.84         9.91 o
 -18   4   6         35.73         29.60        10.74 o
 -16   4   6        349.28        303.64        28.55 o
 -14   4   6         51.50         49.17        14.20 o
 -12   4   6        883.16        966.87        69.90 o
 -10   4   6         22.16         13.97        11.58 o
  -8   4   6        319.19        255.33        64.45 o
  -6   4   6          2.36         -8.13        12.64 o
  -4   4   6        194.31        155.74        25.77 o
  -2   4   6         74.40         70.10        22.08 o
   0   4   6        555.74        568.23        50.43 o
   2   4   6        132.88        146.40        18.59 o
   4   4   6       1385.60       1334.15        56.48 o
   6   4   6        423.38        413.65        24.77 o
   8   4   6        101.29        100.30        10.50 o
  10   4   6        259.64        260.62        16.44 o
  12   4   6        907.01        836.74        57.98 o
  14   4   6          0.07          1.37         8.30 o
  16   4   6         25.71         22.05        10.49 o
  18   4   6          0.67          3.09        10.70 o
 -21   5   6         11.95         28.32        19.46 o
 -19   5   6        149.71        152.49        28.19 o
 -17   5   6        189.71        198.99        41.48 o
 -15   5   6        665.43        735.27        65.71 o
 -13   5   6         41.75         60.26        25.55 o
 -11   5   6         26.79         24.84        14.88 o
  -9   5   6        105.97        103.22        14.30 o
  -7   5   6        238.08        219.79        33.31 o
  -5   5   6        245.77        253.65        36.98 o
  -3   5   6         26.11         34.30        16.76 o
  -1   5   6        986.82        939.72        47.42 o
   1   5   6       1184.35       1197.14        72.92 o
   3   5   6        984.24       1055.95       103.80 o
   5   5   6        386.59        336.98        21.56 o
   7   5   6        635.80        554.76        37.92 o
   9   5   6         70.45         72.34        12.58 o
  11   5   6          0.35         -0.70         5.99 o
  13   5   6          0.15         -4.53         4.53 o
  15   5   6        181.71        249.08        35.09 o
  17   5   6          0.74         30.53        17.85 o
 -20   6   6          0.68         13.61        13.59 o
 -18   6   6          0.48          1.82        18.03 o
 -16   6   6        540.12        548.37        59.46 o
 -14   6   6         82.73         78.50        20.45 o
 -12   6   6          0.05         -7.88        10.72 o
 -10   6   6         14.45         15.23        18.23 o
  -8   6   6       2471.54       2623.13       133.37 o
  -6   6   6          9.10         10.04        11.95 o
  -4   6   6       2966.36       2877.99       140.09 o
  -2   6   6         20.41         24.82         7.34 o
   0   6   6        328.89        270.64        24.36 o
   2   6   6         25.46         36.67        10.92 o
   4   6   6         15.54         36.09        11.88 o
   6   6   6         10.20          8.77         7.73 o
   8   6   6       1407.59       1338.88       101.99 o
  10   6   6         10.17          3.41        19.39 o
  12   6   6       1303.58       1201.91       111.29 o
  14   6   6         67.01         74.04        18.78 o
  16   6   6        216.60        226.27        36.51 o
 -17   7   6          0.39        -10.25        10.25 o
 -15   7   6        110.89         95.17        26.81 o
 -13   7   6          7.66        -20.23        20.23 o
 -11   7   6          8.92         14.60        12.19 o
  -9   7   6        202.94        261.98        44.28 o
  -7   7   6         25.20         41.79        19.12 o
  -5   7   6        613.54        615.30        69.16 o
  -3   7   6        143.64        123.74        29.50 o
  -1   7   6        399.51        364.74        52.36 o
   1   7   6          0.33         -9.13        11.86 o
   3   7   6          2.80         -2.86         9.91 o
   5   7   6          0.06          7.92        12.33 o
   7   7   6        520.60        608.00        46.11 o
   9   7   6         40.20         36.32        10.89 o
  11   7   6          8.87         11.95         7.40 o
  13   7   6          0.56          6.15         8.96 o
  15   7   6        219.86        310.96        53.67 o
 -18   8   6         12.27          9.10        10.70 o
 -16   8   6          0.12          1.87        11.81 o
 -14   8   6          0.02        -14.16        14.20 o
 -12   8   6         61.74         69.27        28.90 o
 -10   8   6          0.66         -0.83        11.09 o
  -8   8   6        131.61        141.36        38.70 o
  -6   8   6         55.84         42.33        22.75 o
  -4   8   6        103.01         84.24        29.36 o
  -2   8   6          0.08        -13.03        13.03 o
   0   8   6        129.28        189.70        44.98 o
   2   8   6         85.90        163.35        41.42 o
   4   8   6        376.54        470.25        67.00 o
   6   8   6         59.52         42.03        17.38 o
   8   8   6         16.80          8.47         9.85 o
  10   8   6         49.23         55.75        27.28 o
  -9   9   6          6.45          9.03        13.27 o
  -7   9   6         12.35         24.67        23.69 o
  -5   9   6         22.84         87.71        35.01 o
  -3   9   6         85.89        156.41        42.64 o
  -1   9   6        404.19        586.44        81.99 o
   1   9   6          0.46         21.69        17.86 o
   3   9   6         44.20         75.23        28.38 o
   5   9   6         47.53        274.47        58.88 o
   7   9   6         10.64         12.59        17.33 o
 -25   1   7         31.28         15.30        10.54 o
 -23   1   7        205.29        198.15        20.69 o
 -21   1   7        192.30        212.06        20.31 o
 -19   1   7        110.18         99.09         9.90 o
 -17   1   7        840.69        855.65        31.60 o
 -15   1   7        747.41        768.85        35.53 o
 -13   1   7        462.63        449.06        20.05 o
 -11   1   7         48.88         49.49         7.15 o
  -9   1   7       1150.17       1156.48        28.65 o
  -7   1   7          4.12         -5.30         5.30 o
  -5   1   7       2219.13       2335.47        46.39 o
  -3   1   7        458.66        382.34       102.13 o
  -1   1   7       1943.50       1460.60        56.37 o
   1   1   7       8394.26       8194.85       137.58 o
   3   1   7       3090.83       2650.26       501.15 o
   5   1   7          5.76          4.09         2.08 o
   7   1   7          1.14          7.22         3.09 o
   9   1   7        135.56        156.67        10.96 o
  11   1   7        190.07        189.69        18.03 o
  13   1   7        214.28        247.14        21.33 o
  15   1   7         64.29         72.06        12.63 o
  17   1   7        318.66        345.19        28.12 o
  19   1   7         10.91          4.59        11.17 o
  21   1   7          0.39          3.63         9.24 o
 -26   2   7          4.82          2.41         7.65 o
 -24   2   7         34.65         38.98        14.47 o
 -22   2   7        233.81        229.84        25.63 o
 -20   2   7         24.76         25.31         7.64 o
 -18   2   7          7.86          2.05         4.85 o
 -16   2   7        117.87         97.92        11.96 o
 -14   2   7        717.60        693.48        31.21 o
 -12   2   7        121.73        107.10        14.88 o
 -10   2   7         65.42         57.27        14.50 o
  -8   2   7         33.35          8.84         7.87 o
  -6   2   7       1544.20       1537.12        71.41 o
  -4   2   7         76.58         84.79         9.51 o
  -2   2   7       3693.80       2794.02        79.35 o
   0   2   7          2.42         -8.43         8.43 o
   2   2   7        179.78        174.30        23.19 o
   4   2   7        987.66       1185.62        48.41 o
   6   2   7        167.74        142.55        12.50 o
   8   2   7        244.23        227.80        13.67 o
  10   2   7       1208.62       1286.02        44.77 o
  12   2   7         61.47         83.77        13.41 o
  14   2   7       1160.29       1451.09        55.42 o
  16   2   7        250.85        283.15        34.02 o
  18   2   7        104.17        123.81        22.90 o
  20   2   7         10.13         22.25        13.36 o
 -25   3   7        116.77        120.63        33.85 o
 -23   3   7        167.50        149.52        22.01 o
 -21   3   7        138.20        130.07        30.50 o
 -19   3   7         18.22          8.07         6.19 o
 -17   3   7         16.16          2.37         5.30 o
 -15   3   7         91.19         75.91        13.03 o
 -13   3   7        181.53        187.00        21.48 o
 -11   3   7         34.45         21.69        10.50 o
  -9   3   7        147.35        127.19        22.31 o
  -7   3   7       2734.62       3071.18       114.21 o
  -5   3   7       2109.29       2483.34       101.95 o
  -3   3   7          4.39          1.23         2.11 o
  -1   3   7        401.32        433.62        42.35 o
   1   3   7       2687.52       2901.59       109.01 o
   3   3   7        450.17        482.87        33.13 o
   5   3   7         81.08         70.82        10.61 o
   7   3   7         72.87         66.09         7.72 o
   9   3   7       2247.64       1756.06        78.11 o
  11   3   7          3.86          6.79         3.71 o
  13   3   7         23.70          9.24         6.09 o
  15   3   7          0.48         -0.22         5.29 o
  17   3   7         27.58         33.23        10.84 o
  19   3   7         74.81        112.47        32.42 o
 -24   4   7         34.23         23.61        18.98 o
 -22   4   7         84.88        103.85        31.40 o
 -20   4   7          5.78         -8.59         9.77 o
 -18   4   7        103.85        117.61        18.62 o
 -16   4   7          7.59         14.59        15.41 o
 -14   4   7        190.76        176.86        29.60 o
 -12   4   7        372.52        391.78        44.73 o
 -10   4   7       2764.49       2834.70       118.29 o
  -8   4   7        104.90         78.76        16.36 o
  -6   4   7          3.69          8.96         8.65 o
  -4   4   7        555.90        595.93        53.81 o
  -2   4   7       1293.45       1390.82        81.33 o
   0   4   7        151.81        139.82        26.97 o
   2   4   7        551.95        553.67        37.20 o
   4   4   7        273.12        288.54        27.00 o
   6   4   7       6105.78       5837.67       155.31 o
   8   4   7          7.76         22.64         5.40 o
  10   4   7        510.52        433.09        20.55 o
  12   4   7        660.89        642.83        65.47 o
  14   4   7        469.96        544.83        49.94 o
  16   4   7         52.29         58.82        21.38 o
  18   4   7          3.15         35.31        23.88 o
 -21   5   7         26.81         24.17        14.16 o
 -19   5   7         85.63         80.09        21.90 o
 -17   5   7        145.42        165.57        30.04 o
 -15   5   7        327.42        325.12        44.59 o
 -13   5   7        166.50        160.24        30.44 o
 -11   5   7         24.48         19.12        15.45 o
  -9   5   7          2.87          2.94         8.12 o
  -7   5   7        746.81        928.24        76.77 o
  -5   5   7        569.25        710.59        66.99 o
  -3   5   7          4.32         28.90        18.16 o
  -1   5   7         63.13         53.57        37.74 o
   1   5   7       6924.14       6940.14       136.76 o
   3   5   7        987.49       1000.07        52.26 o
   5   5   7        506.95        493.45        37.38 o
   7   5   7        242.40        210.15        20.28 o
   9   5   7        434.25        330.64        22.53 o
  11   5   7          3.88         -2.52         7.34 o
  13   5   7        165.11        164.99        29.93 o
  15   5   7         47.13         56.70        18.01 o
  17   5   7       2322.86       2787.80       654.47 o
 -20   6   7         25.89         39.97        24.21 o
 -18   6   7        126.35         82.77        21.27 o
 -16   6   7         46.50         36.51        16.85 o
 -14   6   7         87.31         88.57        22.38 o
 -12   6   7         11.33         29.30        17.58 o
 -10   6   7         85.23         78.49        24.85 o
  -8   6   7         22.50         22.20        20.49 o
  -6   6   7        197.87        209.13        38.86 o
  -4   6   7        164.78        190.21        38.97 o
  -2   6   7       1379.92       1299.63        58.14 o
   0   6   7          0.01          7.64         6.44 o
   2   6   7          3.38         -2.29        11.67 o
   4   6   7        796.85        797.04        57.28 o
   6   6   7        287.58        276.50        28.89 o
   8   6   7          0.86          8.88        10.30 o
  10   6   7         55.19         50.25        15.21 o
  12   6   7         51.76         63.17        18.58 o
  14   6   7        489.43        566.73       168.13 o
  16   6   7         18.89         29.91        15.58 o
 -19   7   7          1.73         12.53        14.16 o
 -17   7   7         21.30         13.74        12.71 o
 -15   7   7        185.26        165.14        36.08 o
 -13   7   7         50.42         22.93        13.44 o
 -11   7   7          0.04        -18.42        18.42 o
  -9   7   7         93.05         78.99        25.44 o
  -7   7   7         27.15         34.11        16.88 o
  -5   7   7        109.72         93.71        27.98 o
  -3   7   7        106.81         82.73        24.61 o
  -1   7   7          8.41          4.04         8.62 o
   1   7   7        433.35        459.57        60.32 o
   3   7   7         99.64        108.69        29.89 o
   5   7   7         76.77         84.35        29.01 o
   7   7   7         37.63         21.08        17.18 o
   9   7   7         41.64         21.76        22.57 o
  11   7   7          8.38         13.62        10.18 o
  13   7   7         64.98         78.90        30.50 o
 -16   8   7         90.39        141.01        38.57 o
 -14   8   7          3.36        -20.17        22.28 o
 -12   8   7          0.12         -6.58        14.27 o
 -10   8   7          0.01        -12.78        12.78 o
  -8   8   7          0.66        -25.62        25.62 o
  -6   8   7         20.54         38.01        19.98 o
  -4   8   7         52.98         80.20        30.63 o
  -2   8   7          1.04         27.82        17.19 o
   0   8   7         41.10         58.73        25.49 o
   2   8   7          0.34         39.94        24.66 o
   4   8   7          0.94         12.68        18.20 o
   6   8   7        231.79        227.03        45.98 o
   8   8   7         22.71         24.65        17.70 o
  10   8   7         78.73         88.53        37.44 o
  -7   9   7         52.05         36.34        25.42 o
  -5   9   7         42.28         88.14        35.66 o
  -3   9   7          8.83         30.56        21.77 o
  -1   9   7         62.28         87.20        33.48 o
   1   9   7          3.94         30.59        21.45 o
   3   9   7          2.70         22.46        19.35 o
   5   9   7          3.28         -7.17        17.38 o
 -26   0   8          4.96         39.13        19.00 o
 -24   0   8        290.21        308.11        42.58 o
 -22   0   8          2.92          8.75         8.20 o
 -20   0   8        302.24        331.67        30.44 o
 -18   0   8         19.23          6.78         5.57 o
 -16   0   8        525.60        567.47        30.45 o
 -14   0   8         86.66         90.77        10.03 o
 -12   0   8         33.60         64.67        11.23 o
 -10   0   8        124.55        124.37        15.00 o
  -8   0   8      39406.37      42688.63       314.05 o
  -6   0   8        470.04        583.89        24.45 o
  -4   0   8        220.91        287.50        14.58 o
  -2   0   8        134.05        147.88        13.08 o
   0   0   8         27.02         26.61         5.90 o
   2   0   8       1004.00       1054.63        32.11 o
   4   0   8       1180.55       1321.99        74.02 o
   6   0   8         65.62         58.04        21.34 o
   8   0   8      18560.92      18326.55       354.31 o
  10   0   8        104.07         86.87        12.35 o
  12   0   8        155.70        173.84        35.55 o
  14   0   8        849.35        799.64        77.81 o
  16   0   8         34.63         43.79        20.56 o
  18   0   8          4.28         23.01        19.03 o
  20   0   8        236.46        240.67        47.93 o
 -25   1   8          0.52         13.21        12.79 o
 -23   1   8        323.89        305.31        26.09 o
 -21   1   8        164.17        151.05        14.41 o
 -19   1   8        605.42        561.33        26.92 o
 -17   1   8          2.18          8.86         4.42 o
 -15   1   8        401.05        378.22        17.53 o
 -13   1   8         43.56         38.36         6.94 o
 -11   1   8       1155.53       1146.16        39.58 o
  -9   1   8        768.41        607.81        23.15 o
  -7   1   8       1884.58       1603.93        30.58 o
  -5   1   8      13591.23      11547.99      1101.51 o
  -3   1   8       3938.71       3078.19       705.16 o
  -1   1   8        448.40        298.86        28.05 o
   1   1   8          1.36         14.29         6.63 o
   3   1   8       1056.09       1123.63       294.92 o
   5   1   8       1434.58       1397.41       117.93 o
   7   1   8        930.58        974.15        33.80 o
   9   1   8        335.88        366.27        21.11 o
  11   1   8       2556.25       2594.28        81.43 o
  13   1   8        458.15        458.42        29.57 o
  15   1   8        214.12        289.98        35.44 o
  17   1   8        249.85        356.61        41.38 o
  19   1   8        155.19        202.86        30.08 o
 -26   2   8         28.75         44.39        22.31 o
 -24   2   8         29.48         23.73        17.29 o
 -22   2   8         75.59         64.25        14.53 o
 -20   2   8        153.65        161.01        17.48 o
 -18   2   8          3.21         -0.70         6.76 o
 -16   2   8        337.19        368.66        24.28 o
 -14   2   8          0.03          5.90         5.50 o
 -12   2   8         33.48         19.95         7.36 o
 -10   2   8        177.52        167.51        25.28 o
  -8   2   8         69.35         61.37        14.30 o
  -6   2   8         50.90         58.74        13.39 o
  -4   2   8        633.11        551.65        32.24 o
  -2   2   8        176.71        119.50        25.73 o
   0   2   8        439.60        503.44        42.03 o
   2   2   8        531.44        439.28       136.76 o
   4   2   8         13.39         38.34         5.90 o
   6   2   8        108.25        127.73        11.79 o
   8   2   8        225.57        194.94        13.04 o
  10   2   8          9.66         12.46         2.94 o
  12   2   8          7.84          9.43         8.28 o
  14   2   8         44.35         53.63        15.27 o
  16   2   8          3.18         -0.05         7.38 o
  18   2   8         63.48         61.88        14.68 o
  20   2   8         99.31        145.22        40.44 o
 -25   3   8         27.23         32.00        14.17 o
 -23   3   8         20.31          7.41        21.15 o
 -21   3   8         15.45          7.37         8.79 o
 -19   3   8         12.33         -5.68         8.33 o
 -17   3   8         35.58         19.38         7.10 o
 -15   3   8        400.09        402.07        32.02 o
 -13   3   8         49.69         39.01         8.63 o
 -11   3   8         46.60         20.82        11.83 o
  -9   3   8        135.38         87.10        20.50 o
  -7   3   8          6.95         19.37        12.86 o
  -5   3   8       1575.99       1959.75        95.64 o
  -3   3   8          9.15          3.87         2.86 o
  -1   3   8          2.61         17.21        11.71 o
   1   3   8         38.32         57.80        19.02 o
   3   3   8         48.77         63.61        12.84 o
   5   3   8         88.93         67.67         8.82 o
   7   3   8        390.86        434.41        21.11 o
   9   3   8          8.82          3.52         4.34 o
  11   3   8         72.71         45.18         9.93 o
  13   3   8          1.09          8.94         6.45 o
  15   3   8         54.67         63.14        20.60 o
  17   3   8         42.35         47.70        13.22 o
 -24   4   8          4.65         13.86        16.52 o
 -22   4   8          0.58          2.48        11.07 o
 -20   4   8          0.02         -7.79         7.79 o
 -18   4   8        381.24        414.95        36.17 o
 -16   4   8        210.66        198.08        24.58 o
 -14   4   8        307.68        334.76        42.45 o
 -12   4   8        211.08        222.70        34.33 o
 -10   4   8         23.36         11.26        11.18 o
  -8   4   8       1866.05       2097.99       106.11 o
  -6   4   8         37.38         31.66        13.31 o
  -4   4   8         34.43         22.04        10.60 o
  -2   4   8         16.39         10.07         8.92 o
   0   4   8       1225.68       1267.99        80.63 o
   2   4   8        291.52        265.64        26.62 o
   4   4   8          1.21          0.38        14.11 o
   6   4   8         13.46         15.71         7.36 o
   8   4   8       1192.86       1091.26        56.38 o
  10   4   8         84.95        119.07        16.59 o
  12   4   8          8.42         10.89         7.70 o
  14   4   8         73.20        104.17        22.61 o
  16   4   8        906.42       1138.24       160.77 o
 -21   5   8          0.05         -9.20        13.86 o
 -19   5   8          5.97          5.05         6.66 o
 -17   5   8         31.99         57.95        18.49 o
 -15   5   8        878.06        985.03        78.01 o
 -13   5   8        666.33        714.41        69.09 o
 -11   5   8        308.06        378.37        51.71 o
  -9   5   8        134.63        151.02        30.78 o
  -7   5   8        126.84        123.06        27.22 o
  -5   5   8         80.41         50.76        16.68 o
  -3   5   8        180.90        180.33        32.55 o
  -1   5   8        560.31        594.23       110.93 o
   1   5   8        111.27        180.05        55.58 o
   3   5   8        696.44        643.98        44.37 o
   5   5   8        130.01        131.82        20.10 o
   7   5   8        174.73        159.02        18.41 o
   9   5   8         38.06         30.90         7.76 o
  11   5   8          0.52         -2.03         7.50 o
  13   5   8         16.10         32.89        12.00 o
  15   5   8        632.38        693.30       115.95 o
 -20   6   8        168.29        185.35        43.85 o
 -18   6   8         42.15         56.29        17.92 o
 -16   6   8         70.61         73.04        22.01 o
 -14   6   8          0.01         21.65        11.99 o
 -12   6   8         64.77         39.48        16.73 o
 -10   6   8         68.16         75.18        22.89 o
  -8   6   8        211.35        191.77        37.22 o
  -6   6   8          4.67         -1.46         9.84 o
  -4   6   8          0.17          6.67        10.09 o
  -2   6   8        299.48        281.60        29.05 o
   0   6   8       2235.02       2237.14        83.70 o
   2   6   8         48.71         40.31        12.24 o
   4   6   8          0.73          7.35         9.05 o
   6   6   8        156.02        182.39        24.03 o
   8   6   8        180.33        196.58        22.80 o
  10   6   8        373.29        474.45        50.18 o
  12   6   8          6.32         -1.98         6.61 o
  14   6   8        163.32        164.03        34.24 o
 -19   7   8         34.08        -10.39        15.57 o
 -17   7   8         21.99          9.37         9.47 o
 -15   7   8         51.92         80.53        25.45 o
 -13   7   8        262.28        257.71        43.04 o
 -11   7   8         64.69         64.69        21.70 o
  -9   7   8        293.73        260.19        44.81 o
  -7   7   8          0.98         25.53        15.74 o
  -5   7   8         66.91         59.86        24.86 o
  -3   7   8        167.39        137.32        32.51 o
  -1   7   8         25.93         46.42        20.40 o
   1   7   8          1.36         10.35        13.33 o
   3   7   8        226.15        208.10        40.46 o
   5   7   8        261.87        328.28        54.16 o
   7   7   8        126.98        120.38        21.22 o
   9   7   8         29.56         32.06        13.23 o
  11   7   8          2.17         -2.34        10.34 o
  13   7   8         11.56         20.43        11.29 o
 -16   8   8        182.57        208.75        46.64 o
 -14   8   8          5.42          8.09        11.87 o
 -12   8   8         13.84        -15.14        15.14 o
 -10   8   8         18.65          2.38         8.33 o
  -8   8   8        160.19        168.15        38.68 o
  -6   8   8          0.14        -20.94        20.94 o
  -4   8   8          1.16        -16.99        16.99 o
  -2   8   8         38.93         35.07        15.91 o
   0   8   8        344.57        448.96        70.18 o
   2   8   8          3.37         -4.96        12.04 o
   4   8   8          1.04         -0.92        11.99 o
   6   8   8         12.67          8.40         9.39 o
   8   8   8         55.09         38.47        24.35 o
  -5   9   8          3.34         58.70        29.00 o
  -3   9   8        328.20        497.08        79.31 o
  -1   9   8          2.80        -14.80        16.55 o
   1   9   8          3.10        -21.01        21.01 o
   3   9   8        668.05        755.53        93.76 o
   5   9   8         43.75         50.25        26.57 o
 -25   1   9          6.45          6.92         6.48 o
 -23   1   9         46.95         53.97        11.36 o
 -21   1   9         42.24         44.92         9.07 o
 -19   1   9         35.42         32.56         5.52 o
 -17   1   9        424.21        430.13        19.78 o
 -15   1   9          0.94          4.26         5.20 o
 -13   1   9         69.97         56.96         8.11 o
 -11   1   9        342.72        344.82        17.38 o
  -9   1   9        422.14        346.71        15.93 o
  -7   1   9         64.11         57.34         5.13 o
  -5   1   9       1097.83        756.02       175.05 o
  -3   1   9        588.86        566.58       104.71 o
  -1   1   9        851.47        611.94        43.56 o
   1   1   9       1667.01       1569.42       188.92 o
   3   1   9         41.22         62.89         7.97 o
   5   1   9          0.01          0.43         5.26 o
   7   1   9        374.71        348.35        39.86 o
   9   1   9        308.69        346.01        26.85 o
  11   1   9        177.06        171.11        26.95 o
  13   1   9         69.61         74.05        15.73 o
  15   1   9         54.49         96.09        22.51 o
  17   1   9       1764.60       2284.21       109.05 o
  19   1   9         57.04         63.99        18.48 o
 -26   2   9          1.83          8.74         8.10 o
 -24   2   9        400.76        468.31        39.40 o
 -22   2   9          7.11          3.01         5.55 o
 -20   2   9          3.82          4.99         5.19 o
 -18   2   9          0.05         -0.98         5.52 o
 -16   2   9         31.63         23.26         6.68 o
 -14   2   9       1344.06       1606.08        61.93 o
 -12   2   9          0.99         -7.42         7.42 o
 -10   2   9        325.33        265.64        33.08 o
  -8   2   9        171.85        139.89        24.64 o
  -6   2   9         58.70         59.15        15.61 o
  -4   2   9          6.72         -2.26         5.55 o
  -2   2   9        625.47        273.45       197.09 o
   0   2   9         17.09         26.89        11.45 o
   2   2   9       5616.49       6283.24       287.76 o
   4   2   9         17.81         17.40         4.08 o
   6   2   9          2.82          2.27         2.86 o
   8   2   9         87.77         84.25         8.68 o
  10   2   9       1201.37       1173.56        68.23 o
  12   2   9         61.86         66.62        13.60 o
  14   2   9        729.56        839.60        58.28 o
  16   2   9         90.26        126.05        24.61 o
  18   2   9         15.76         12.17        12.31 o
  20   2   9         66.81         94.98        33.17 o
 -25   3   9          9.79          5.60        18.29 o
 -23   3   9          7.31          2.25         9.26 o
 -21   3   9         47.42         20.75         8.91 o
 -19   3   9          0.07          1.12         4.38 o
 -17   3   9        299.04        335.14        31.43 o
 -15   3   9         33.67         19.46         7.71 o
 -13   3   9         67.45         49.76        10.52 o
 -11   3   9         81.70         64.77        17.50 o
  -9   3   9        277.74        324.64        40.09 o
  -7   3   9          1.44         14.26        13.28 o
  -5   3   9       1485.19       1686.76        92.57 o
  -3   3   9        517.37        572.60        53.73 o
  -1   3   9          7.55          3.70         8.36 o
   1   3   9        190.55        234.02        33.11 o
   3   3   9         52.78         60.85         7.54 o
   5   3   9        504.25        501.60        31.73 o
   7   3   9        411.59        407.16        27.09 o
   9   3   9        177.94        159.43        15.43 o
  11   3   9         11.42          0.01         6.01 o
  13   3   9         54.59         50.07        11.38 o
  15   3   9         32.42         36.23        12.88 o
  17   3   9        691.67        862.52        93.73 o
 -24   4   9         15.65          3.39        12.60 o
 -22   4   9         30.54         12.47        11.56 o
 -20   4   9          0.40         -4.17         6.70 o
 -18   4   9         27.81         26.90         9.97 o
 -16   4   9        131.61        136.55        28.27 o
 -14   4   9        344.26        399.83        47.70 o
 -12   4   9        290.53        278.48        41.19 o
 -10   4   9         28.03         30.68        15.37 o
  -8   4   9          0.05         10.16        11.41 o
  -6   4   9       1176.93       1460.56        91.36 o
  -4   4   9         16.22          6.51         8.03 o
  -2   4   9         12.46         28.15        16.42 o
   0   4   9         14.86         24.15        12.10 o
   2   4   9         37.48         33.51         9.61 o
   4   4   9        136.02        116.96        20.00 o
   6   4   9        354.54        318.06        22.82 o
   8   4   9         74.80         66.46        10.87 o
  10   4   9       1641.55       1483.98        61.41 o
  12   4   9        127.43        128.39        23.44 o
  14   4   9         54.84         61.05        16.95 o
  16   4   9         34.74          6.19         8.39 o
 -21   5   9        101.57        101.75        33.43 o
 -19   5   9        274.55        323.36        34.88 o
 -17   5   9        926.93       1029.59        59.42 o
 -15   5   9         95.42        129.00        33.90 o
 -13   5   9         18.11         14.81        15.96 o
 -11   5   9         19.48          8.68        11.77 o
  -9   5   9         15.27         16.78        14.13 o
  -7   5   9         71.16         44.10        14.92 o
  -5   5   9       1522.13       1539.88        99.42 o
  -3   5   9        464.99        553.36        60.34 o
  -1   5   9       2657.68       3002.63       138.32 o
   1   5   9        522.63        535.98        42.31 o
   3   5   9         55.33         50.67        14.27 o
   5   5   9          0.18         10.28         9.86 o
   7   5   9          0.25         -0.04         4.70 o
   9   5   9          7.37         18.93         9.64 o
  11   5   9        163.25        181.41        52.87 o
  13   5   9          7.82         15.24        10.45 o
  15   5   9          0.37          6.01        54.85 o
 -20   6   9         21.41         17.37        43.17 o
 -18   6   9         27.78         22.66        20.67 o
 -16   6   9         32.59         10.77        11.83 o
 -14   6   9        586.75        642.09        69.30 o
 -12   6   9         16.60          8.83        11.46 o
 -10   6   9         28.16         30.56        18.46 o
  -8   6   9         36.02         40.29        20.17 o
  -6   6   9         21.59         46.34        20.75 o
  -4   6   9         14.00         25.94        17.32 o
  -2   6   9         11.48         13.47        17.05 o
   0   6   9        237.82        264.67        29.72 o
   2   6   9        828.59        850.15        54.28 o
   4   6   9         43.01         68.70        15.50 o
   6   6   9        551.51        512.82        40.94 o
   8   6   9         43.14         48.48        16.01 o
  10   6   9         12.07         21.56        12.59 o
  12   6   9         58.00         48.23        12.59 o
  14   6   9        112.54        159.04        39.47 o
 -19   7   9         49.35         14.27         7.06 o
 -17   7   9         33.87         42.89        18.59 o
 -15   7   9          8.95         18.72        12.50 o
 -13   7   9        190.83        169.86        37.83 o
 -11   7   9         20.37         39.49        20.43 o
  -9   7   9          0.00         35.30        18.72 o
  -7   7   9         28.39         40.48        22.17 o
  -5   7   9         75.85         90.99        32.00 o
  -3   7   9         78.03         60.65        23.72 o
  -1   7   9         10.21         -6.83         9.06 o
   1   7   9          9.11         15.33        13.89 o
   3   7   9        257.01        214.24        39.88 o
   5   7   9         21.12         30.74        15.93 o
   7   7   9         29.62         17.84         8.29 o
   9   7   9        347.84        354.41        65.98 o
  11   7   9         93.70         86.28        26.98 o
 -14   8   9         53.63         59.30        24.75 o
 -12   8   9         13.90         -7.84        14.07 o
 -10   8   9        161.25        120.88        34.90 o
  -8   8   9         20.25          6.33        10.52 o
  -6   8   9          0.31        -10.57        10.75 o
  -4   8   9         23.98         22.50        15.81 o
  -2   8   9         66.36         48.96        18.24 o
   0   8   9          7.59        -10.09        12.15 o
   2   8   9        148.85        156.19        38.06 o
   4   8   9          1.47         15.44        11.83 o
   6   8   9          2.12         14.69        11.78 o
 -26   0  10        166.27        157.87        23.03 o
 -24   0  10        243.84        247.17        27.58 o
 -22   0  10         33.04         46.26        12.49 o
 -20   0  10         16.21         13.66         6.32 o
 -18   0  10         34.52         23.56         6.99 o
 -16   0  10         70.96         69.81        11.64 o
 -14   0  10         69.83         43.54        17.58 o
 -12   0  10        948.82        976.91        48.30 o
 -10   0  10          7.20          9.91         6.06 o
  -8   0  10        606.89        639.54        29.56 o
  -6   0  10        114.22        130.00        11.63 o
  -4   0  10       1251.68       1073.00       241.96 o
  -2   0  10       1675.06       1820.73        72.54 o
   0   0  10        614.46        607.96        48.99 o
   2   0  10        537.12        533.65        49.36 o
   4   0  10         63.72         35.11        16.44 o
   6   0  10       3895.32       3143.74       152.63 o
   8   0  10       3154.59       3111.49       164.72 o
  10   0  10       1275.95       1144.94        99.07 o
  12   0  10        446.88        461.71        63.35 o
  14   0  10         38.35         60.39        21.96 o
  16   0  10        276.80        424.18        65.93 o
  18   0  10          1.06        -10.62        12.07 o
 -25   1  10         31.15         39.20        10.16 o
 -23   1  10        197.74        229.21        23.36 o
 -21   1  10         45.45         33.50         7.51 o
 -19   1  10         13.92         15.49         4.70 o
 -17   1  10          5.25         11.03         5.14 o
 -15   1  10        186.29        158.63        12.11 o
 -13   1  10       1127.95       1124.49        30.33 o
 -11   1  10        203.04        200.22        13.17 o
  -9   1  10        414.01        332.94        18.40 o
  -7   1  10        313.55        268.49        11.68 o
  -5   1  10        163.59        148.00        36.31 o
  -3   1  10        331.52        268.46        29.99 o
  -1   1  10        105.77         71.04        15.88 o
   1   1  10        123.12         94.38        16.14 o
   3   1  10       1810.01       2024.22        50.68 o
   5   1  10        521.99        593.86        42.43 o
   7   1  10        128.34        118.12        14.80 o
   9   1  10        173.53        168.61        16.29 o
  11   1  10        666.59        691.43        55.26 o
  13   1  10         80.37         60.65        17.00 o
  15   1  10         69.49         99.66        22.21 o
  17   1  10        201.06        237.60        35.84 o
 -26   2  10          6.26         -7.27         7.27 o
 -24   2  10         41.45         52.97        25.37 o
 -22   2  10         46.07         35.14        11.43 o
 -20   2  10         20.94         21.41         9.10 o
 -18   2  10         20.47         15.97         8.98 o
 -16   2  10          4.73          0.47         8.33 o
 -14   2  10         63.67         54.14        12.40 o
 -12   2  10          5.48         -6.27         8.26 o
 -10   2  10        138.70        128.53        16.13 o
  -8   2  10         73.07         88.45        18.97 o
  -6   2  10          0.22        -13.96        13.96 o
  -4   2  10          9.09         10.10         3.15 o
  -2   2  10        228.77        235.25        34.13 o
   0   2  10          0.74          1.73         7.27 o
   2   2  10        230.51        291.05        27.04 o
   4   2  10          2.89         -4.96         7.31 o
   6   2  10          0.48         -2.52         5.81 o
   8   2  10          1.52          5.60         4.28 o
  10   2  10          4.68          1.32         5.41 o
  12   2  10        244.60        251.41        26.95 o
  14   2  10         54.24         61.21        17.25 o
  16   2  10        109.07        147.26        27.86 o
  18   2  10         69.74         72.22        25.66 o
 -25   3  10         41.37         31.40        13.79 o
 -23   3  10        119.19        125.75        21.36 o
 -21   3  10         19.60        -16.10        16.10 o
 -19   3  10         13.34         -7.69         7.69 o
 -17   3  10          0.00         -2.76         5.86 o
 -15   3  10         39.44         14.08        11.58 o
 -13   3  10         55.16         49.77        12.66 o
 -11   3  10        137.90        178.69        32.09 o
  -9   3  10         36.63         25.24        13.41 o
  -7   3  10        357.44        404.96        48.04 o
  -5   3  10          0.20          3.61         9.54 o
  -3   3  10         18.13         36.74        15.89 o
  -1   3  10          9.70         21.68        11.10 o
   1   3  10        179.27        169.56        29.74 o
   3   3  10        351.63        339.91        32.17 o
   5   3  10         67.49         92.15        14.35 o
   7   3  10        215.85        231.79        20.18 o
   9   3  10         19.63         21.06         7.18 o
  11   3  10         22.30         15.45         8.10 o
  13   3  10          3.79          3.73         4.90 o
  15   3  10         63.99         62.14        19.21 o
 -22   4  10          6.88         22.71        16.15 o
 -20   4  10        119.79        113.78        19.50 o
 -18   4  10         29.85         22.11         9.33 o
 -16   4  10        503.24        579.59        42.70 o
 -14   4  10         24.23         27.52        14.02 o
 -12   4  10        175.53        165.26        31.17 o
 -10   4  10          3.03        -13.63        13.63 o
  -8   4  10         70.39         73.67        22.04 o
  -6   4  10         77.76         48.00        19.61 o
  -4   4  10        362.28        403.23        49.78 o
  -2   4  10         51.59         61.15        19.19 o
   0   4  10       1300.40       1414.19        92.30 o
   2   4  10        265.67        265.23        29.02 o
   4   4  10          2.58          5.10         6.24 o
   6   4  10        101.75         99.27        13.21 o
   8   4  10        819.66        760.38        41.06 o
  10   4  10          9.80          3.22         6.55 o
  12   4  10          1.30         -3.07         6.19 o
  14   4  10          0.16          4.04         9.90 o
 -21   5  10         16.37         51.62        24.78 o
 -19   5  10        147.02        192.26        28.49 o
 -17   5  10         21.20         48.10        15.37 o
 -15   5  10          3.49          9.17        11.43 o
 -13   5  10         16.07         -5.08         8.55 o
 -11   5  10        108.78         62.78        16.61 o
  -9   5  10        242.00        229.51        38.63 o
  -7   5  10         57.36         57.67        19.27 o
  -5   5  10        509.37        564.03        62.03 o
  -3   5  10        550.73        619.47        65.26 o
  -1   5  10        322.91        369.42        51.43 o
   1   5  10        138.74        147.14        23.14 o
   3   5  10        355.57        334.42        35.44 o
   5   5  10        144.39        154.63        19.64 o
   7   5  10         24.42         10.89         7.48 o
   9   5  10         45.05         48.09        15.48 o
  11   5  10        208.22        225.12        32.61 o
  13   5  10         39.80         32.87        14.73 o
 -20   6  10        283.54        308.21        37.19 o
 -18   6  10         31.34         33.19        13.63 o
 -16   6  10         29.54         44.22        19.24 o
 -14   6  10          6.13         46.42        21.50 o
 -12   6  10        554.54        608.70        70.21 o
 -10   6  10         21.27         20.34        17.25 o
  -8   6  10        699.96        772.28        83.00 o
  -6   6  10          0.21          6.23        16.00 o
  -4   6  10         77.24        111.53        32.42 o
  -2   6  10          1.94         20.52        10.79 o
   0   6  10          3.05          4.33        12.69 o
   2   6  10         16.02         15.78        20.02 o
   4   6  10        926.54        983.50        62.45 o
   6   6  10         26.16         14.56         8.07 o
   8   6  10        902.43        935.27        67.38 o
  10   6  10         49.97         67.89        20.91 o
  12   6  10        268.01        279.08        56.94 o
 -19   7  10         35.61         35.48        18.38 o
 -17   7  10          1.11         -2.64        10.76 o
 -15   7  10          1.72         15.88        15.01 o
 -13   7  10        121.59        224.80        48.97 o
 -11   7  10         47.36         56.41        25.45 o
  -9   7  10        374.54        450.30        62.42 o
  -7   7  10        131.36        161.15        39.76 o
  -5   7  10        269.13        256.52        47.90 o
  -3   7  10          0.01         -4.98        10.44 o
  -1   7  10         25.42         27.50        15.30 o
   1   7  10          3.91         66.93        25.96 o
   3   7  10         85.67         80.72        24.27 o
   5   7  10          1.59         -2.89         8.53 o
   7   7  10          6.95         -3.74        10.71 o
   9   7  10         36.24         41.43        18.43 o
  11   7  10        274.33        354.96        57.16 o
 -12   8  10         31.48          9.12        10.31 o
 -10   8  10         76.82         69.99        25.20 o
  -8   8  10          8.89         -0.55        13.21 o
  -6   8  10          0.04        -17.41        18.18 o
  -4   8  10         30.35         31.12        20.88 o
  -2   8  10         67.12         78.04        29.17 o
   0   8  10        248.95        257.99        50.41 o
   2   8  10         37.81         69.28        25.93 o
   4   8  10         15.83         16.40        15.82 o
 -27   1  11         42.67         23.55        11.58 o
 -25   1  11         46.89         52.80        11.98 o
 -23   1  11         28.69         40.45        10.57 o
 -21   1  11        125.26        144.86        13.44 o
 -19   1  11        117.53        100.54        10.63 o
 -17   1  11         69.92         58.84         8.05 o
 -15   1  11         35.45         36.78         6.68 o
 -13   1  11        385.65        368.80        18.15 o
 -11   1  11          0.68         -0.85         3.97 o
  -9   1  11        815.42        888.95        41.06 o
  -7   1  11         63.95         68.02         7.78 o
  -5   1  11        599.22        506.02        92.70 o
  -3   1  11       2203.67       2129.56       333.59 o
  -1   1  11       1351.42       1229.99        51.21 o
   1   1  11         67.53         71.21         9.77 o
   3   1  11        167.58        176.76        13.44 o
   5   1  11         15.33         17.92         8.50 o
   7   1  11          0.06          1.56         4.10 o
   9   1  11         62.91         49.61        15.60 o
  11   1  11         20.56         12.35        13.07 o
  13   1  11        342.39        318.41        38.85 o
  15   1  11         32.98         62.20        18.80 o
  17   1  11          0.82        -15.92        19.67 o
 -26   2  11         88.31         75.33        22.79 o
 -24   2  11          6.12         10.09         7.53 o
 -22   2  11         77.83         92.88        27.72 o
 -20   2  11         37.05         21.61        11.43 o
 -18   2  11        227.63        228.87        25.82 o
 -16   2  11         23.36         13.80         7.34 o
 -14   2  11         26.56          7.75         9.38 o
 -12   2  11          8.86         -2.16         6.44 o
 -10   2  11       1001.09       1074.06        47.96 o
  -8   2  11         59.06         44.64        13.40 o
  -6   2  11         33.80         30.16        14.34 o
  -4   2  11          6.12         -4.74         9.54 o
  -2   2  11          3.53         -8.20        10.35 o
   0   2  11        543.12        629.94        56.75 o
   2   2  11          0.00          3.10         5.15 o
   4   2  11         15.63          5.95         7.67 o
   6   2  11        421.78        462.59        32.08 o
   8   2  11        103.08        119.86        15.05 o
  10   2  11        810.99        947.49        64.86 o
  12   2  11        271.59        249.83        33.99 o
  14   2  11        210.65        203.71        30.80 o
  16   2  11         15.86         23.64        12.71 o
 -25   3  11         42.41         39.62        19.69 o
 -23   3  11          2.14         -9.81         9.81 o
 -21   3  11          2.30         -3.73         9.98 o
 -19   3  11          0.11        -10.74        18.96 o
 -17   3  11        114.32         87.43        15.59 o
 -15   3  11         27.31         19.77         6.56 o
 -13   3  11         40.14         22.10        14.53 o
 -11   3  11        591.81        696.27        64.27 o
  -9   3  11        591.41        773.01        67.65 o
  -7   3  11          2.66        -20.55        20.55 o
  -5   3  11         91.81         75.81        21.60 o
  -3   3  11        927.78       1103.07        82.13 o
  -1   3  11        219.29        245.32        38.32 o
   1   3  11        550.54        591.60        58.79 o
   3   3  11         34.81         31.13         9.27 o
   5   3  11       2281.62       2136.87       100.71 o
   7   3  11        157.40        126.41        15.35 o
   9   3  11         21.78          5.64         5.31 o
  11   3  11          6.81          6.95         7.06 o
  13   3  11          0.00          4.80         5.15 o
  15   3  11        126.47        152.80        28.91 o
 -22   4  11         57.30         45.51        20.38 o
 -20   4  11          1.34         -1.15         7.54 o
 -18   4  11         46.06         32.92        11.37 o
 -16   4  11         54.97         77.01        16.93 o
 -14   4  11        475.23        507.30        59.34 o
 -12   4  11          6.04         17.40        14.03 o
 -10   4  11         90.82        112.38        27.11 o
  -8   4  11        140.97        140.39        31.28 o
  -6   4  11        836.53        997.06        79.79 o
  -4   4  11         17.01          7.30         8.60 o
  -2   4  11        157.38        126.21        27.20 o
   0   4  11        150.37        143.69        29.86 o
   2   4  11       2846.51       2810.39       158.38 o
   4   4  11          2.07          5.00         6.22 o
   6   4  11        283.49        274.69        25.86 o
   8   4  11        465.48        374.64        33.18 o
  10   4  11        271.81        241.77        33.25 o
  12   4  11          5.90          2.70         8.25 o
  14   4  11         28.69         -1.41        13.74 o
 -21   5  11         67.11         75.46        18.02 o
 -19   5  11         50.28         92.37        27.06 o
 -17   5  11         76.64         96.97        20.23 o
 -15   5  11          0.49        -11.86        11.86 o
 -13   5  11          0.14          6.86        10.59 o
 -11   5  11        275.22        318.51        48.72 o
  -9   5  11        165.33        174.06        36.47 o
  -7   5  11          0.88          1.21        12.61 o
  -5   5  11         25.16         39.41        20.12 o
  -3   5  11       2543.07       2812.39       142.68 o
  -1   5  11        348.25        373.26        52.11 o
   1   5  11        103.22         84.84        17.47 o
   3   5  11         76.21         69.62        16.23 o
   5   5  11        482.19        408.47        34.23 o
   7   5  11         25.10         22.92         8.92 o
   9   5  11        149.61        160.42        35.35 o
  11   5  11         16.69         40.29        15.77 o
  13   5  11       2183.62       3124.73       192.20 o
 -20   6  11         23.26         24.69        20.75 o
 -18   6  11         61.03         74.55        18.12 o
 -16   6  11          1.18         -5.17         7.29 o
 -14   6  11         78.90         97.75        28.62 o
 -12   6  11          0.05         40.35        24.81 o
 -10   6  11         27.81         33.65        18.51 o
  -8   6  11         63.18         40.91        20.09 o
  -6   6  11        520.44        612.45        72.89 o
  -4   6  11          2.83          4.95         9.08 o
  -2   6  11          2.35         18.04        11.91 o
   0   6  11        409.52        446.87        42.30 o
   2   6  11        281.26        268.61        32.39 o
   4   6  11          0.09         13.44        10.96 o
   6   6  11         40.28         31.12        11.03 o
   8   6  11         36.15         52.40        16.26 o
  10   6  11        384.01        385.54       101.50 o
 -17   7  11         26.35         -3.41        13.10 o
 -15   7  11          0.01         25.03        21.22 o
 -13   7  11         15.17         58.79        25.01 o
 -11   7  11          0.71         21.85        16.01 o
  -9   7  11         39.31         65.24        27.43 o
  -7   7  11         14.05         32.53        20.49 o
  -5   7  11         56.09         68.23        28.12 o
  -3   7  11        212.85        184.02        39.90 o
  -1   7  11        152.93        167.22        38.04 o
   1   7  11         22.20         27.40        16.35 o
   3   7  11          8.12          8.12         8.88 o
   5   7  11         31.77          8.85        31.47 o
   7   7  11          1.32         22.54        15.63 o
 -10   8  11         10.51          3.31        10.78 o
  -8   8  11         44.04         23.43        18.15 o
  -6   8  11          2.63         16.10        14.37 o
  -4   8  11         51.85         47.82        22.61 o
  -2   8  11         36.57         50.95        23.08 o
   0   8  11          0.40         27.98        15.99 o
   2   8  11         47.72         39.19        20.39 o
   4   8  11         14.29         11.27        10.71 o
 -26   0  12          4.71         -2.93         5.46 o
 -24   0  12        117.65        128.28        21.88 o
 -22   0  12          0.91         -1.32         8.61 o
 -20   0  12        283.79        354.72        27.22 o
 -18   0  12         17.71          9.68         5.19 o
 -16   0  12          0.02         -1.19         4.35 o
 -14   0  12          0.00          6.12         8.10 o
 -12   0  12       5058.58       6101.70       332.12 o
 -10   0  12        135.65        134.70        30.85 o
  -8   0  12          6.00          2.23         7.92 o
  -6   0  12         59.53         47.88         7.11 o
  -4   0  12         29.02         15.15         5.95 o
  -2   0  12        352.95        327.61        37.59 o
   0   0  12        651.12        546.51        34.81 o
   2   0  12         59.07         50.71        18.61 o
   4   0  12       8866.29       8867.58       237.28 o
   6   0  12         59.24         72.59        28.49 o
   8   0  12        100.69         82.52        15.61 o
  10   0  12        562.71        476.85        68.99 o
  12   0  12         70.97         50.58        22.58 o
  14   0  12          9.64         -3.56        10.79 o
  16   0  12        612.46        649.67        84.72 o
 -25   1  12          6.62          4.86         9.00 o
 -23   1  12        136.45        128.98        16.45 o
 -21   1  12          5.36          8.30         3.82 o
 -19   1  12         67.73         52.46         8.02 o
 -17   1  12         16.18         16.45         4.57 o
 -15   1  12         86.45         99.61        10.24 o
 -13   1  12        205.72        167.81        17.71 o
 -11   1  12        502.52        470.09        23.55 o
  -9   1  12       2871.33       3260.24        62.25 o
  -7   1  12        835.51        914.09        28.03 o
  -5   1  12          5.70          5.14         3.11 o
  -3   1  12          1.87         11.46         5.31 o
  -1   1  12        176.76        156.46        14.81 o
   1   1  12        271.02        315.14        27.92 o
   3   1  12         72.92         50.90         8.24 o
   5   1  12        542.05        572.29        40.90 o
   7   1  12       1867.87       1882.95       133.18 o
   9   1  12        636.03        570.94        52.51 o
  11   1  12         68.47         69.82        18.59 o
  13   1  12         88.46         98.85        23.10 o
  15   1  12         45.25         51.24        17.19 o
 -26   2  12         17.23         12.69        14.08 o
 -24   2  12         46.92         84.39        18.49 o
 -22   2  12          0.12         -7.58         7.89 o
 -20   2  12        143.80        138.72        17.62 o
 -18   2  12          3.59          3.38         7.01 o
 -16   2  12         16.95          4.94         7.54 o
 -14   2  12        164.95        178.18        22.11 o
 -12   2  12          0.21         -8.60         8.60 o
 -10   2  12         66.11         46.71         8.94 o
  -8   2  12        379.77        438.82        49.82 o
  -6   2  12         75.43         54.04        18.32 o
  -4   2  12        306.02        354.65        48.31 o
  -2   2  12        199.60        218.94        35.69 o
   0   2  12         10.52         -7.06         8.06 o
   2   2  12         27.28         23.81         9.84 o
   4   2  12         38.86         29.71         8.03 o
   6   2  12          1.14         -7.33         7.33 o
   8   2  12         58.35         54.17        14.24 o
  10   2  12          3.24          4.06         7.02 o
  12   2  12          5.62          4.77         7.34 o
  14   2  12         72.39         50.48        16.32 o
  16   2  12        142.00        192.07        49.29 o
 -25   3  12          0.70          4.16        14.21 o
 -23   3  12          0.67         -0.02         7.45 o
 -21   3  12          7.13          1.48         9.22 o
 -19   3  12        198.32        202.19        26.06 o
 -17   3  12          6.19          6.22         7.03 o
 -15   3  12          9.75         -3.25        15.40 o
 -13   3  12         23.36         36.39        12.51 o
 -11   3  12         13.42         18.05        16.31 o
  -9   3  12        316.08        419.17        52.05 o
  -7   3  12          0.87        -14.25        16.04 o
  -5   3  12          5.36         -3.45        14.01 o
  -3   3  12        109.65         97.36        25.80 o
  -1   3  12         12.93        -15.46        15.46 o
   1   3  12          9.69         -1.34         8.27 o
   3   3  12         86.21        127.25        21.97 o
   5   3  12          0.26          4.96         6.35 o
   7   3  12        100.38         82.75        12.41 o
   9   3  12          1.12          6.32         7.37 o
  11   3  12         14.49          8.52         7.51 o
  13   3  12         19.24          5.91         5.74 o
 -22   4  12        113.15        150.70        37.31 o
 -20   4  12         32.83         16.79        13.65 o
 -18   4  12        123.10        143.71        39.02 o
 -16   4  12         83.14        100.54        19.38 o
 -14   4  12         22.22         36.08        19.28 o
 -12   4  12        240.41        237.94        41.01 o
 -10   4  12         39.49         32.94        16.45 o
  -8   4  12          0.63          4.53        10.02 o
  -6   4  12         70.84         64.79        20.03 o
  -4   4  12        278.24        230.83        38.70 o
  -2   4  12         74.43         81.09        20.95 o
   0   4  12         14.93         32.55        12.44 o
   2   4  12         22.74         27.63        11.59 o
   4   4  12        465.50        467.23        35.44 o
   6   4  12         38.28         32.80         9.26 o
   8   4  12         10.11          9.11         6.11 o
  10   4  12         27.46         12.88        18.16 o
  12   4  12        648.65        682.19        61.74 o
 -21   5  12          1.72         -6.15        10.32 o
 -19   5  12        238.41        279.31        34.85 o
 -17   5  12        151.33        165.73        40.52 o
 -15   5  12        187.36        191.55        37.68 o
 -13   5  12         49.79         71.23        25.10 o
 -11   5  12         73.00         91.60        27.05 o
  -9   5  12         33.73          9.85         7.77 o
  -7   5  12         31.73         27.48        18.68 o
  -5   5  12         69.33         98.42        30.40 o
  -3   5  12         75.44         75.36        25.39 o
  -1   5  12        424.80        418.83        55.74 o
   1   5  12        145.70        131.90        22.15 o
   3   5  12         20.39         22.16         8.13 o
   5   5  12        109.25         96.61        17.70 o
   7   5  12          0.09         -7.70         9.25 o
   9   5  12          9.78          4.04         6.79 o
  11   5  12        309.99        283.24        42.83 o
 -20   6  12          0.12         12.86        14.18 o
 -18   6  12          0.03         13.49         9.93 o
 -16   6  12         70.05        120.22        33.77 o
 -14   6  12         42.92         65.96        28.73 o
 -12   6  12        207.41        259.79        48.07 o
 -10   6  12          1.16        -16.82        16.82 o
  -8   6  12         16.38        -16.70        16.70 o
  -6   6  12        183.82        208.79        42.05 o
  -4   6  12        662.78        799.01        84.04 o
  -2   6  12         44.76         55.49        16.43 o
   0   6  12          2.34         15.06        26.58 o
   2   6  12         84.12         83.89        17.61 o
   4   6  12        211.44        225.85        26.02 o
   6   6  12        172.41        153.71        28.27 o
   8   6  12         11.55          9.64         8.06 o
  10   6  12         65.37         60.68        26.65 o
 -15   7  12          4.21         24.71        17.19 o
 -13   7  12         82.98         51.39        22.55 o
 -11   7  12          0.04          1.36         8.02 o
  -9   7  12         31.55         27.13        17.86 o
  -7   7  12        102.38        139.17        36.65 o
  -5   7  12         21.29         36.00        21.66 o
  -3   7  12         27.02         48.24        22.85 o
  -1   7  12        247.26        323.90        55.29 o
   1   7  12        140.89        140.36        39.18 o
   3   7  12        112.53        119.88        33.82 o
   5   7  12         69.90         35.68        13.68 o
  -6   8  12         32.11         18.61        17.33 o
  -4   8  12        143.95        155.58        41.74 o
  -2   8  12          3.59         42.63        21.87 o
   0   8  12          0.21          6.13        14.46 o
   2   8  12          4.41         11.69        15.77 o
   4   8  12         84.30         88.68        33.52 o
 -25   1  13         10.38          8.80         5.80 o
 -23   1  13          4.49         14.88         6.31 o
 -21   1  13         64.86         66.95         8.36 o
 -19   1  13          3.21          0.52         3.46 o
 -17   1  13          0.26          1.01         5.94 o
 -15   1  13         73.03         90.61         9.59 o
 -13   1  13         53.78         49.11         6.63 o
 -11   1  13         64.36         63.68         8.83 o
  -9   1  13        206.16        201.39        14.33 o
  -7   1  13        211.32        212.86        13.36 o
  -5   1  13        103.74        106.29         8.37 o
  -3   1  13        267.87        251.51        18.65 o
  -1   1  13         45.31         49.86         9.60 o
   1   1  13         10.19          5.46         6.02 o
   3   1  13         86.41         74.42        14.90 o
   5   1  13        158.71        144.47        22.63 o
   7   1  13         74.88         90.66        14.50 o
   9   1  13         62.80         46.09        15.17 o
  11   1  13         28.77         30.25        12.24 o
  13   1  13       1191.85       1187.01        79.46 o
  15   1  13         18.14          0.09        12.74 o
 -24   2  13          9.20         30.26        13.81 o
 -22   2  13          0.60         14.16         9.08 o
 -20   2  13          1.10          7.25         8.44 o
 -18   2  13        254.57        320.39        26.61 o
 -16   2  13         14.34          8.10         5.72 o
 -14   2  13         55.34         64.31        13.85 o
 -12   2  13        118.21        110.26        16.97 o
 -10   2  13        113.97        133.14        17.93 o
  -8   2  13          0.51         -2.39         5.25 o
  -6   2  13        255.70        273.46        44.50 o
  -4   2  13         10.62         28.33        16.23 o
  -2   2  13       1182.87       1429.91        96.02 o
   0   2  13          3.44          1.14         6.07 o
   2   2  13          0.17          3.29         5.76 o
   4   2  13          8.58          1.80         6.43 o
   6   2  13        539.09        475.38        30.85 o
   8   2  13          3.01         -1.16         7.85 o
  10   2  13        284.33        291.57        32.00 o
  12   2  13         21.72         14.85         8.05 o
  14   2  13         37.60         40.88        21.69 o
 -23   3  13          5.70         17.12        10.82 o
 -21   3  13         68.00        102.11        16.00 o
 -19   3  13          1.23          1.84         5.15 o
 -17   3  13         66.19         60.76        14.62 o
 -15   3  13          6.31         10.79        11.24 o
 -13   3  13        102.39        113.18        19.54 o
 -11   3  13         26.83          6.68         8.19 o
  -9   3  13        189.16        196.67        38.43 o
  -7   3  13         93.15         94.41        27.08 o
  -5   3  13          6.01         15.05        11.75 o
  -3   3  13        221.33        293.64        44.94 o
  -1   3  13         30.28         25.89        10.01 o
   1   3  13        487.00        528.02        47.50 o
   3   3  13         67.30         76.04        19.88 o
   5   3  13         13.47          1.30         8.04 o
   7   3  13         28.71         23.32         7.21 o
   9   3  13        102.02         93.59        18.54 o
  11   3  13         27.01         15.74         6.87 o
  13   3  13        274.20        194.04        42.60 o
 -22   4  13         10.80         10.61        10.24 o
 -20   4  13         25.68         18.15         9.17 o
 -18   4  13        113.93        120.39        21.28 o
 -16   4  13         52.07         56.50        15.03 o
 -14   4  13         45.83         45.41        14.68 o
 -12   4  13          1.54         -0.27        12.33 o
 -10   4  13         89.44         53.66        22.10 o
  -8   4  13          0.83          2.20         7.41 o
  -6   4  13         22.88         21.94        13.91 o
  -4   4  13          1.02         -8.69        16.79 o
  -2   4  13          3.46         -0.81         9.00 o
   0   4  13        106.54        100.88        27.77 o
   2   4  13         94.82         84.77        15.97 o
   4   4  13         48.70         47.98        13.02 o
   6   4  13        728.06        673.96        39.37 o
   8   4  13        143.21        135.14        21.16 o
  10   4  13         42.42         14.10         9.06 o
 -21   5  13        168.33        203.39        30.36 o
 -19   5  13         39.51         33.73        16.83 o
 -17   5  13          9.32          1.72        17.12 o
 -15   5  13          5.71          6.02         9.65 o
 -13   5  13         11.41         10.55        11.53 o
 -11   5  13         15.55         29.10        17.60 o
  -9   5  13        523.81        588.63        69.41 o
  -7   5  13        184.69        233.06        42.78 o
  -5   5  13       1002.05       1278.89       103.64 o
  -3   5  13        257.20        278.29        48.90 o
  -1   5  13          0.02        -20.76        20.76 o
   1   5  13          7.19          5.41        14.12 o
   3   5  13         44.11         39.12        10.26 o
   5   5  13          0.88         -4.03         7.46 o
   7   5  13        226.36        230.41        47.91 o
   9   5  13          0.08          3.63        10.33 o
 -20   6  13          7.30          7.19        13.00 o
 -18   6  13        184.86        216.84        33.07 o
 -16   6  13          1.11          1.80         8.10 o
 -14   6  13          1.04        -12.34        17.18 o
 -12   6  13          7.35          5.58         9.67 o
 -10   6  13         10.71         12.82        12.05 o
  -8   6  13          1.67        -17.98        19.18 o
  -6   6  13         22.40          5.52        12.69 o
  -4   6  13        104.22        113.17        32.68 o
  -2   6  13        390.60        445.34        44.86 o
   0   6  13          7.29         36.09        14.14 o
   2   6  13        167.73        190.73        30.23 o
   4   6  13         20.38         12.23        12.33 o
   6   6  13         17.47          3.18        11.65 o
   8   6  13         52.25         67.52        28.00 o
 -13   7  13          1.06         29.15        22.43 o
 -11   7  13          5.54         15.44        12.95 o
  -9   7  13         22.53         59.78        26.08 o
  -7   7  13         24.10         43.51        24.91 o
  -5   7  13          0.32         22.43        15.91 o
  -3   7  13          0.36         23.96        18.38 o
  -1   7  13        182.88        139.01        39.00 o
   1   7  13         11.06          8.53        10.26 o
   3   7  13          3.68         20.87        11.73 o
 -24   0  14          1.94         -1.79         5.20 o
 -22   0  14          9.40          3.17         9.87 o
 -20   0  14         33.97         58.68        12.04 o
 -18   0  14          2.71         -0.55         4.08 o
 -16   0  14        437.63        486.12        39.44 o
 -14   0  14          1.16          0.07         5.76 o
 -12   0  14        434.88        442.52        58.04 o
 -10   0  14          2.20         10.38         4.45 o
  -8   0  14         77.08         68.60        12.25 o
  -6   0  14        540.46        649.82        64.41 o
  -4   0  14         49.09         22.00        14.80 o
  -2   0  14        114.80        101.93        14.18 o
   0   0  14         16.76         21.13        11.66 o
   2   0  14       1407.83       1240.03        91.75 o
   6   0  14        555.74        460.31        40.40 o
   8   0  14         95.72         94.02        36.55 o
  10   0  14         80.81         55.45        26.92 o
  12   0  14        203.30        230.10        53.47 o
 -25   1  14         35.71         36.36        10.25 o
 -23   1  14          4.63         13.35         5.49 o
 -21   1  14          0.06          7.17         4.30 o
 -19   1  14         26.55         15.96         5.77 o
 -17   1  14        130.37        128.02        12.45 o
 -15   1  14         15.51         21.17         4.82 o
 -13   1  14         22.14         21.53         5.36 o
 -11   1  14        131.48        114.31        11.59 o
  -9   1  14         59.96         68.86         9.07 o
  -7   1  14          9.32         12.95         6.54 o
  -5   1  14          5.33          6.51         6.55 o
  -3   1  14         21.05         21.02         6.18 o
  -1   1  14        763.15        837.73        62.81 o
   1   1  14        276.30        274.91        20.01 o
   3   1  14         57.82         56.92        14.64 o
   5   1  14        208.04        198.37        24.08 o
   7   1  14        356.93        340.20        34.10 o
   9   1  14        132.04        110.69        24.08 o
  11   1  14        141.43        106.25        24.36 o
  13   1  14         67.68         67.78        27.22 o
 -24   2  14          0.31         -0.57         8.04 o
 -22   2  14          7.36         16.40         7.18 o
 -20   2  14          2.17          7.57         6.39 o
 -18   2  14         39.09         52.01        12.40 o
 -16   2  14         38.85         17.69         8.17 o
 -14   2  14         92.56         94.32        13.97 o
 -12   2  14        127.36        143.87        20.13 o
 -10   2  14          9.38          4.11        10.79 o
  -8   2  14          0.01         -4.64        17.81 o
  -6   2  14         55.38         48.87        22.71 o
  -4   2  14          1.05         10.40         8.57 o
  -2   2  14         41.17         39.11         8.88 o
   0   2  14         35.95         36.32         7.47 o
   2   2  14          0.06          0.83         7.35 o
   4   2  14         50.60         21.43        10.92 o
   6   2  14         14.90         15.11         8.76 o
   8   2  14         95.12         93.53        19.39 o
  10   2  14         63.65         55.45        23.81 o
  12   2  14        103.32         89.00        22.59 o
 -23   3  14          8.48          4.43        19.89 o
 -21   3  14          0.30         -5.02         5.56 o
 -19   3  14         40.54         25.51        12.15 o
 -17   3  14         49.42         63.29        15.22 o
 -15   3  14         91.51        117.12        30.76 o
 -13   3  14          5.87          9.49         7.24 o
 -11   3  14         73.65         76.07        15.07 o
  -9   3  14          7.93        -10.89        10.89 o
  -7   3  14          5.58         -8.20        11.44 o
  -5   3  14         15.29          2.61        10.99 o
  -3   3  14        113.60        101.61        27.13 o
  -1   3  14         20.93          3.69        10.05 o
   1   3  14          0.03         19.54        10.27 o
   3   3  14        107.09        107.74        18.64 o
   5   3  14         11.18          2.88         8.45 o
   7   3  14          4.54         -0.70        12.04 o
   9   3  14         11.98         -3.79         7.26 o
  11   3  14         15.78         11.83         7.09 o
 -22   4  14          9.69          6.42         6.20 o
 -20   4  14        151.74        190.01        27.87 o
 -18   4  14         11.92         31.12        13.00 o
 -16   4  14         52.67         57.04        15.88 o
 -14   4  14          1.79         -4.92        10.49 o
 -12   4  14         35.79         40.75        20.72 o
 -10   4  14         39.49         50.05        22.30 o
  -8   4  14        285.59        305.81        50.96 o
  -6   4  14          7.84         16.88        15.95 o
  -4   4  14        797.36        949.06        87.82 o
  -2   4  14         94.40         85.09        25.86 o
   0   4  14         14.34         21.36        10.74 o
   2   4  14         15.06         17.91         6.28 o
   4   4  14        493.79        505.02        41.47 o
   6   4  14         17.67          7.10         6.12 o
   8   4  14         39.87         19.25         7.77 o
  10   4  14          0.26         24.95        12.99 o
 -21   5  14         15.84         15.64        15.09 o
 -19   5  14          2.19          1.55         5.81 o
 -17   5  14          0.81          1.59        12.76 o
 -15   5  14         17.19         16.46        15.54 o
 -13   5  14         73.93         97.17        28.63 o
 -11   5  14         30.70         23.55        16.12 o
  -9   5  14        137.76        185.16        41.64 o
  -7   5  14        160.91        193.21        39.50 o
  -5   5  14         82.05         80.91        27.24 o
  -3   5  14         34.69         50.29        22.44 o
  -1   5  14        152.75        116.45        29.75 o
   1   5  14         79.35         74.26        18.97 o
   3   5  14         33.48         41.35        12.22 o
   5   5  14         79.77         91.75        23.16 o
   7   5  14        146.68        107.97        23.63 o
 -18   6  14          0.80          0.97         8.53 o
 -16   6  14         73.37         56.81        24.53 o
 -14   6  14         14.49         21.86        18.84 o
 -12   6  14         81.09         42.99        19.03 o
 -10   6  14          1.93          3.67        11.24 o
  -8   6  14          1.91          0.61        13.48 o
  -6   6  14          0.01         -9.42        14.41 o
  -4   6  14          4.75         14.73        12.37 o
  -2   6  14          8.21         14.75        14.49 o
   0   6  14        278.08        306.14        39.47 o
   2   6  14         23.64         14.80         8.33 o
   4   6  14        296.19        268.99        30.66 o
   6   6  14         26.22          4.32         9.34 o
 -11   7  14         56.47         69.62        28.28 o
  -9   7  14         82.76         96.23        36.00 o
  -7   7  14          0.50          0.47        10.07 o
  -5   7  14         32.93         12.29        17.58 o
  -3   7  14          1.63         -0.83        11.14 o
  -1   7  14          0.40          1.93         8.61 o
   1   7  14         17.66         -7.46         9.19 o
   3   7  14         28.26         41.37        20.21 o
 -25   1  15         13.13          0.55        16.62 o
 -23   1  15         13.95         14.50         6.17 o
 -21   1  15          6.65          9.35         4.07 o
 -19   1  15         10.88         16.18         5.42 o
 -17   1  15         97.30        105.00        11.52 o
 -15   1  15          0.18          3.69         5.05 o
 -13   1  15        248.59        296.40        20.30 o
 -11   1  15         11.53         26.63         7.93 o
  -9   1  15        187.45        189.58        18.60 o
  -7   1  15        370.06        444.72        68.48 o
  -5   1  15        455.06        415.99        42.26 o
  -3   1  15         65.06         58.23        10.75 o
  -1   1  15        235.60        220.24        21.81 o
   1   1  15          1.40          6.47         5.92 o
   3   1  15         29.03         31.91        10.92 o
   5   1  15          6.66         10.77         8.28 o
   7   1  15          3.43         -4.80        11.42 o
   9   1  15        224.86        220.14        35.50 o
  11   1  15         44.09         59.75        20.04 o
 -24   2  15         10.93         -4.00        13.65 o
 -22   2  15         40.20         46.85        12.09 o
 -20   2  15          6.41          5.21         6.86 o
 -18   2  15         30.18         19.95        11.50 o
 -16   2  15          0.03         -2.89         5.03 o
 -14   2  15        470.51        559.82        33.71 o
 -12   2  15         32.10         32.73         8.85 o
 -10   2  15        112.39        110.98        13.89 o
  -8   2  15          1.90         13.65         9.96 o
  -6   2  15         25.28         15.21        10.05 o
  -4   2  15        219.07        277.54        28.22 o
  -2   2  15         30.86         34.97         8.91 o
   0   2  15          3.82         -0.28         6.63 o
   2   2  15         13.06          5.60         6.98 o
   4   2  15         87.88         87.64        16.25 o
   6   2  15        204.87        210.23        28.14 o
   8   2  15        162.09        147.84        23.41 o
  10   2  15        127.07        122.65        27.94 o
  12   2  15          8.41         27.86        23.63 o
 -23   3  15          6.62         25.04        18.34 o
 -21   3  15         47.73         86.29        15.30 o
 -19   3  15          1.38         -1.98         6.12 o
 -17   3  15          4.74          4.28         6.45 o
 -15   3  15         52.37         45.48        14.24 o
 -13   3  15        115.29        112.43        19.86 o
 -11   3  15          3.06         -0.89        12.44 o
  -9   3  15         11.76          3.61        10.69 o
  -7   3  15        176.52        207.67        40.06 o
  -5   3  15         54.56         37.48        18.33 o
  -3   3  15        441.04        557.28        68.00 o
  -1   3  15         78.58         79.03        18.67 o
   1   3  15       1145.86       1251.95       125.52 o
   3   3  15        150.16        139.96        21.11 o
   5   3  15         80.75         64.18        15.25 o
   7   3  15          9.25         11.06         9.32 o
   9   3  15         20.65         21.81         9.16 o
  11   3  15        123.20         95.62        37.94 o
 -22   4  15         15.14          8.32        21.55 o
 -20   4  15          3.90          1.25        19.39 o
 -18   4  15         70.34         62.31        21.04 o
 -16   4  15          0.01         11.48         8.62 o
 -14   4  15         68.93         88.79        18.72 o
 -12   4  15         24.51         40.52        20.86 o
 -10   4  15        331.87        481.13        63.97 o
  -8   4  15          2.27        -11.67        12.91 o
  -6   4  15         26.20         10.20        12.03 o
  -4   4  15         29.23         26.73        17.54 o
  -2   4  15        764.31        926.74        88.41 o
   0   4  15         17.54         28.90        11.86 o
   2   4  15         48.29         43.77        12.61 o
   4   4  15        212.13        181.66        25.96 o
   6   4  15        154.57        153.75        24.43 o
   8   4  15          0.98         21.22        12.95 o
 -19   5  15          2.33          2.05        23.02 o
 -17   5  15          0.29         25.26        11.53 o
 -15   5  15         58.07         58.23        16.02 o
 -13   5  15         28.60         43.46        19.64 o
 -11   5  15          7.71          9.08        15.29 o
  -9   5  15          0.89         18.83        19.41 o
  -7   5  15        685.34        871.56        91.73 o
  -5   5  15         95.97        101.76        31.54 o
  -3   5  15         11.34         33.41        21.03 o
  -1   5  15         14.48         41.37        18.47 o
   1   5  15        279.35        276.77        30.84 o
   3   5  15         24.65         13.10         9.28 o
   5   5  15         90.50         78.18        23.81 o
   7   5  15          6.06        -10.40        12.51 o
 -16   6  15          3.58          3.68         9.05 o
 -14   6  15          2.87         -6.69         9.95 o
 -12   6  15         20.74        -10.48        14.78 o
 -10   6  15        120.71        106.95        33.92 o
  -8   6  15          1.00        -16.03        16.03 o
  -6   6  15          5.49         -6.57        14.09 o
  -4   6  15        119.28        106.43        30.89 o
  -2   6  15        137.15        127.00        26.13 o
   0   6  15          0.06         10.10         8.77 o
   2   6  15         24.25         25.31        12.59 o
   4   6  15         17.79         13.32        16.47 o
  -3   7  15          6.93         27.12        20.61 o
  -1   7  15          2.42          4.29         9.96 o
 -24   0  16         74.41         59.77        25.00 o
 -22   0  16          5.61          4.37         6.26 o
 -20   0  16          1.67         11.23         9.84 o
 -18   0  16          0.93          2.47         7.26 o
 -16   0  16        632.51        793.70       163.48 o
 -14   0  16         33.68         14.43         8.44 o
 -12   0  16          5.41         -8.93         8.93 o
 -10   0  16         29.13         26.36        12.19 o
  -8   0  16         18.41         27.44        12.49 o
  -6   0  16         77.16         98.64        21.07 o
  -4   0  16        199.75        177.01        21.25 o
  -2   0  16         26.65         24.98        13.82 o
   0   0  16       2308.30       2123.40       122.84 o
   4   0  16          9.00          5.98        11.19 o
   6   0  16        271.27        184.65        48.41 o
   8   0  16         22.18         18.79        14.35 o
  10   0  16         15.56          5.87        14.29 o
 -23   1  16          6.16          8.30        12.15 o
 -21   1  16         14.62         13.01         4.62 o
 -19   1  16          3.48         11.67         5.19 o
 -17   1  16         20.00         29.14         7.81 o
 -15   1  16        136.86        111.02        17.63 o
 -13   1  16        474.74        575.37        36.17 o
 -11   1  16        166.41        179.34        19.36 o
  -9   1  16          0.77         -1.61         4.30 o
  -7   1  16          2.16          3.23         7.13 o
  -5   1  16         59.92         60.12        11.33 o
  -3   1  16         59.40         57.64        14.55 o
  -1   1  16          0.74         -1.59         5.62 o
   1   1  16        313.84        301.15        33.98 o
   3   1  16        792.26        863.15       128.49 o
   5   1  16        410.59        377.01        33.67 o
   7   1  16          1.89         -1.58         9.85 o
   9   1  16          9.44          3.69        19.80 o
 -24   2  16         31.58         11.24        13.00 o
 -22   2  16          2.30         -7.47         7.47 o
 -20   2  16          2.72         13.22        11.55 o
 -18   2  16         68.14         85.38        14.96 o
 -16   2  16          0.16          6.56         7.29 o
 -14   2  16         36.68         37.40        11.57 o
 -12   2  16        140.72        149.20        23.71 o
 -10   2  16          9.55         23.74        12.53 o
  -8   2  16        161.51        200.74        27.23 o
  -6   2  16         31.47         54.48        14.82 o
  -4   2  16         13.97         19.46         6.75 o
  -2   2  16          3.24         -1.02         4.42 o
   0   2  16          0.38        -12.56        12.56 o
   2   2  16          0.69         -6.06        10.90 o
   4   2  16        113.38         94.70        17.64 o
   6   2  16          1.40         -1.10         6.72 o
   8   2  16         25.17         11.40         7.79 o
  10   2  16         42.00         39.76        25.31 o
 -23   3  16         63.96         63.62        26.27 o
 -21   3  16          0.73         29.29        10.13 o
 -19   3  16         17.06         14.69        10.97 o
 -17   3  16          3.05          9.96         9.56 o
 -15   3  16          5.57         25.77        11.13 o
 -13   3  16         52.98        101.88        33.50 o
 -11   3  16          1.24         17.75        14.35 o
  -9   3  16          3.13         -0.46        11.42 o
  -7   3  16         84.87         94.44        28.80 o
  -5   3  16          1.69         -1.76         8.57 o
  -3   3  16          0.10         11.37         6.67 o
  -1   3  16          7.46          3.52        16.99 o
   1   3  16          3.90         27.87        12.89 o
   3   3  16         53.81         47.03        13.04 o
   5   3  16          0.00          9.52         8.70 o
   7   3  16          1.46          2.91         6.84 o
   9   3  16          1.14          5.82        12.75 o
 -22   4  16         29.15         30.93        16.81 o
 -20   4  16         24.11         29.96        13.57 o
 -18   4  16          7.49          8.58         8.48 o
 -16   4  16         12.35         41.97        14.69 o
 -14   4  16         21.07         35.30        13.20 o
 -12   4  16          6.89          8.39         7.96 o
 -10   4  16         58.55        106.77        33.58 o
  -8   4  16         59.92         73.19        28.78 o
  -6   4  16          9.03        -16.68        16.68 o
  -4   4  16         16.33         38.67        21.46 o
  -2   4  16         10.52         37.99        24.55 o
   0   4  16         60.28         53.44        17.97 o
   2   4  16          5.99          7.29         9.73 o
   4   4  16          0.72          7.07         8.24 o
   6   4  16          5.79          1.11        16.92 o
 -19   5  16         63.14         61.05        27.68 o
 -17   5  16          4.89         -3.80         8.64 o
 -15   5  16         25.03         21.14        10.34 o
 -13   5  16          2.62         -8.77        10.49 o
 -11   5  16          4.35         24.63        19.63 o
  -9   5  16          7.47         16.72        15.02 o
  -7   5  16         19.80         86.78        33.26 o
  -5   5  16        114.82        185.96        43.55 o
  -3   5  16         56.51         49.50        22.61 o
  -1   5  16          2.37        -11.36        11.36 o
   1   5  16         75.84         56.10        15.42 o
   3   5  16          1.00         -0.45         9.95 o
   5   5  16         28.25         44.34        21.97 o
 -16   6  16         95.10         94.81        31.93 o
 -12   6  16         16.71        -16.51        16.51 o
 -10   6  16         67.65         91.21        31.23 o
  -8   6  16        130.13        120.21        36.78 o
  -6   6  16         15.69         20.03        16.68 o
  -4   6  16          9.03        -16.52        16.52 o
  -2   6  16         36.82         23.71        12.13 o
   0   6  16        201.19        220.60        30.29 o
   2   6  16         46.73         47.52        18.15 o
 -21   1  17          0.97         -0.26         5.32 o
 -19   1  17         12.46         27.94        10.61 o
 -17   1  17          7.94         18.09         8.20 o
 -15   1  17         29.98         44.22        11.71 o
 -13   1  17         30.85         28.78        10.32 o
 -11   1  17         77.80         83.49        13.90 o
  -9   1  17         15.44         20.82        10.65 o
  -7   1  17         49.53         32.00        15.17 o
  -5   1  17         13.05         22.78         9.54 o
  -3   1  17          1.21         -1.09         5.35 o
  -1   1  17          9.63         18.15        10.44 o
   1   1  17         67.49         65.00        17.80 o
   3   1  17         20.81         11.45         9.74 o
   5   1  17         36.61         23.75        14.77 o
   7   1  17         13.49          5.45        17.78 o
 -22   2  17         45.67         65.91        17.05 o
 -20   2  17         10.91          2.06         8.13 o
 -18   2  17          4.14         23.55        12.23 o
 -16   2  17         43.44         54.96        22.05 o
 -14   2  17         33.70         55.25        16.11 o
 -12   2  17          0.77          8.84         8.42 o
 -10   2  17         61.63         35.09        16.48 o
  -8   2  17          7.21         12.75         8.34 o
  -6   2  17        107.67        131.69        25.32 o
  -4   2  17         22.22         24.15         8.70 o
  -2   2  17         14.73         18.97        11.15 o
   0   2  17          1.32        -10.69        10.69 o
   2   2  17        104.48         74.71        27.83 o
   4   2  17          2.31         -7.04         7.74 o
   6   2  17         78.13         90.19        19.72 o
   8   2  17          1.59          1.23        11.46 o
 -21   3  17         27.89         44.44        20.66 o
 -19   3  17          1.53          7.46         9.63 o
 -17   3  17         34.43         70.06        17.97 o
 -15   3  17         45.58         54.45        16.23 o
 -13   3  17          6.11         18.61        11.14 o
 -11   3  17          1.14          9.88         9.06 o
  -9   3  17         12.19         35.61        12.94 o
  -7   3  17         68.98        105.71        20.58 o
  -5   3  17          2.35         -3.31        15.71 o
  -3   3  17        176.54        207.16        41.91 o
  -1   3  17          8.23          9.71        12.32 o
   1   3  17          0.28         -2.17         9.33 o
   3   3  17         10.25         10.61         5.14 o
   5   3  17         89.13         88.19        19.63 o
   7   3  17          6.43        -23.44        23.44 o
 -18   4  17         19.89         33.69        21.37 o
 -16   4  17          3.93         33.82        23.51 o
 -14   4  17          2.10         18.45        20.06 o
 -12   4  17          4.77         31.48        19.95 o
 -10   4  17         28.30         87.71        33.22 o
  -8   4  17          0.27         14.30        23.77 o
  -6   4  17         32.23         35.92        19.55 o
  -4   4  17         56.43         39.84        21.03 o
  -2   4  17          1.74         -7.41         8.84 o
   0   4  17         20.08         20.91        13.21 o
   2   4  17        151.34        149.03        25.93 o
   4   4  17         85.59         66.34        21.17 o
 -15   5  17          0.33        -14.93        14.93 o
 -13   5  17        112.55        139.01        38.51 o
 -11   5  17         47.41         53.89        24.83 o
  -9   5  17        276.15        373.03        64.05 o
  -7   5  17         78.15        109.29        35.35 o
  -5   5  17         10.80          8.46        16.90 o
  -3   5  17          3.91         21.06        17.27 o
  -1   5  17         52.99         28.85        10.46 o
   1   5  17          2.23         -2.90         7.77 o
   0   6  17          4.63          8.41        14.64 o
 -22   0  18          0.29          4.67        11.40 o
 -20   0  18        125.70        166.48        36.08 o
 -18   0  18          0.25         -3.22        13.37 o
 -16   0  18        122.53        131.66        22.78 o
 -14   0  18          1.74          4.30         8.61 o
 -12   0  18          6.81         13.99         8.51 o
 -10   0  18        136.06        218.51        38.20 o
  -8   0  18          0.17          5.03        13.84 o
  -6   0  18         20.15         25.84        15.88 o
  -2   0  18        333.78        301.55        48.11 o
   0   0  18        828.97        932.12        82.83 o
   2   0  18        149.03        157.57        34.62 o
 -23   1  18          4.23        -17.04        17.04 o
 -21   1  18          8.23          5.04         6.35 o
 -19   1  18          0.82          1.14         5.02 o
 -17   1  18          1.58          2.44         8.04 o
 -15   1  18         57.90         58.16        11.12 o
 -13   1  18         34.77         50.02        25.47 o
 -11   1  18          8.55         10.55         8.88 o
  -9   1  18          8.01          8.15        18.18 o
  -7   1  18          5.09         13.31         9.65 o
  -5   1  18        193.11        224.09        27.57 o
  -3   1  18         79.32         54.53        22.80 o
  -1   1  18          4.50          9.14         9.35 o
   1   1  18         84.66         70.50        18.33 o
   3   1  18        157.16        130.35        25.08 o
   5   1  18         61.57         55.27        20.32 o
 -22   2  18         11.06         28.21        16.93 o
 -20   2  18         20.11         35.75        21.70 o
 -18   2  18         28.90         29.38        16.77 o
 -16   2  18         52.69         72.94        18.84 o
 -14   2  18          6.56         12.26        11.87 o
 -12   2  18          0.21         16.25         9.65 o
 -10   2  18          5.77         15.74         9.71 o
  -8   2  18          0.34          2.95         7.82 o
  -6   2  18          1.41         10.54         6.49 o
  -4   2  18         69.39         85.82        21.75 o
  -2   2  18          0.65          1.67         6.86 o
   0   2  18         91.28         78.67        18.03 o
   2   2  18         13.72         14.39        13.52 o
   4   2  18         17.77          3.38        10.70 o
   6   2  18         41.04         33.46        14.86 o
 -19   3  18         34.95         20.20        16.56 o
 -17   3  18          0.14         15.93        11.71 o
 -15   3  18         17.65         49.31        16.75 o
 -13   3  18          6.43          2.82         9.97 o
 -11   3  18          0.00         -9.24         9.24 o
  -9   3  18         14.38         -0.88        10.10 o
  -7   3  18         58.16         59.72        16.50 o
  -5   3  18          2.34         -5.35         5.35 o
  -3   3  18          9.77         24.09        12.81 o
  -1   3  18         44.78         74.14        30.23 o
   1   3  18          6.13          3.88         8.12 o
   3   3  18          0.01         -0.24        10.38 o
   5   3  18          8.88        -13.17        16.28 o
 -16   4  18          6.54         59.33        29.13 o
 -14   4  18         13.94         28.76        21.01 o
 -12   4  18        121.91        175.75        45.04 o
 -10   4  18          0.43          8.02        17.73 o
  -8   4  18        324.75        470.05        71.83 o
  -6   4  18         25.96         47.40        25.51 o
  -4   4  18         23.28         40.18        16.64 o
  -2   4  18          0.35          5.78         6.73 o
   0   4  18        200.40        228.51        38.34 o
   2   4  18         13.51          7.98         8.40 o
  -9   5  18         29.75         12.71        15.59 o
  -7   5  18          9.79         43.36        26.33 o
  -5   5  18         68.25         96.66        33.94 o
  -3   5  18         17.94         24.27        14.55 o
  -1   5  18         10.89         43.34        13.51 o
   1   5  18         45.32         29.88        21.05 o
 -19   1  19          0.01         -2.47         6.60 o
 -17   1  19         47.62         52.59        13.23 o
 -15   1  19          5.00          9.99        14.31 o
 -13   1  19         38.03         35.30        22.53 o
 -11   1  19         37.57         54.72        16.75 o
  -9   1  19        123.84        148.65        25.37 o
  -7   1  19         20.78         21.54        12.47 o
  -5   1  19        139.41        130.27        35.13 o
  -3   1  19          1.05          9.86        12.67 o
  -1   1  19         27.05         37.13        20.41 o
   1   1  19          1.33         29.10        23.89 o
 -18   2  19        119.29        149.07        40.24 o
 -16   2  19         15.86         41.56        17.78 o
 -14   2  19         90.67        123.34        25.11 o
 -12   2  19          2.54         -6.80         7.50 o
 -10   2  19         22.69         46.14        15.75 o
  -8   2  19         60.20         79.52        18.89 o
  -6   2  19         40.13         57.55        14.41 o
  -4   2  19          9.26         19.88        17.34 o
  -2   2  19         19.47         31.64        13.42 o
   0   2  19         40.10         27.10        20.23 o
   2   2  19         12.58         -2.58        10.31 o
   4   2  19         54.88         46.83        26.95 o
 -15   3  19         14.35         35.40        14.76 o
 -13   3  19          0.30         17.90        12.58 o
 -11   3  19          8.88         -2.61         7.63 o
  -9   3  19          6.48         -2.17        22.71 o
  -7   3  19        139.26        161.61        26.09 o
  -5   3  19         42.08         40.56        16.18 o
  -3   3  19        320.61        412.31        51.78 o
  -1   3  19         47.18         38.79        15.84 o
   1   3  19         46.37         35.58        24.13 o
   3   3  19          0.38         11.48        13.54 o
 -12   4  19          0.13         22.17        17.14 o
 -10   4  19          3.74         -1.41         7.04 o
  -8   4  19          1.64         18.02        13.37 o
  -6   4  19        133.46        186.47        46.28 o
  -4   4  19         18.72         18.42        14.29 o
  -2   4  19          0.72         -3.00         9.79 o
   0   4  19         72.11         69.01        21.73 o
 -16   0  20          1.82         20.32        11.00 o
 -14   0  20          5.58         21.12        13.14 o
 -12   0  20          6.49          6.26        13.11 o
 -10   0  20         13.52          9.56        17.50 o
  -8   0  20         50.31         35.59        16.03 o
  -6   0  20         10.80         16.87        14.64 o
  -4   0  20        439.18        498.95        66.94 o
  -2   0  20          8.34         22.34        18.84 o
   0   0  20          0.57          4.01        12.01 o
   2   0  20         99.64         63.73        23.98 o
 -15   1  20         29.44         59.09        17.78 o
 -13   1  20          0.21         14.08         8.76 o
 -11   1  20          2.15         -3.12         5.83 o
  -9   1  20         25.46         23.03        13.79 o
  -7   1  20         14.52          2.07        12.29 o
  -5   1  20          0.10        -18.06        18.06 o
  -3   1  20         88.97        131.92        37.82 o
  -1   1  20        193.50        248.74        53.53 o
   1   1  20        139.11        110.35        29.59 o
 -14   2  20          0.35         16.03        11.47 o
 -12   2  20         54.16         55.03        17.43 o
 -10   2  20          1.36          8.08         7.44 o
  -8   2  20          8.13         -4.34        19.69 o
  -6   2  20          0.02         15.68        17.20 o
  -4   2  20          7.02        -10.09        11.62 o
  -2   2  20          1.83        -21.29        21.29 o
   0   2  20         89.70         71.34        26.14 o
 -13   3  20          1.36         11.13        18.68 o
 -11   3  20         39.65         30.61        19.75 o
  -9   3  20          0.56         -5.01        10.63 o
  -7   3  20          0.64         23.94        19.22 o
  -5   3  20          0.02         11.45        19.32 o
  -3   3  20          3.18          6.48        16.73 o
  -1   3  20         14.25         15.04        10.71 o
 -10   4  20          0.33          7.45        11.92 o
  -4   4  20          1.45        -11.43        14.92 o
 -13   1  21          1.57         -1.36        14.36 o
 -11   1  21          9.48         16.80        12.10 o
  -9   1  21          2.21          2.15         9.10 o
  -7   1  21          0.64        -10.81        11.83 o
  -5   1  21          0.63         -1.15        11.71 o
 -12   2  21          2.57          2.37        15.11 o
 -10   2  21          7.04          8.89         9.18 o
 -11   1  22          2.61         10.96        12.04 o
                                                
